# Supplementary material for: 1,2-Dimethyl-4,5-diphenyl­benzene determined on a Bruker SMART X2S benchtop crystallographic system
Source: Acta Crystallogr Sect E Struct Rep Online. 2009 Apr 30;65(Pt 5):o1171. doi: 10.1107/S1600536809015311 (PMC2977836; doi:10.1107/S1600536809015311)
Supplement: Supplementary file 1 [file e-65-o1171-sup1.cif]

##############################################################################
###                                                                        ###
###        Electronic paper (Acta Crystallographica Section E)             ###
###                                                                        ###
##############################################################################
#                                                                            #
# This CIF contains the data in a paper accepted for publication in Acta     #
# Crystallographica Section E. It conforms to the requirements of Notes      #
# for Authors for Section E, and has been peer reviewed under the auspices   #
# of the IUCr Commission on Journals.                                        #
#                                                                            #
# Full details of the Crystallographic Information File format               #
# are given in the paper "The Crystallographic Information File (CIF):       #
# a New Standard Archive File for Crystallography" by S. R. Hall, F. H.      #
# Allen and I. D. Brown [Acta Cryst. (1991), A47, 655-685].                  #
#                                                                            #
# The current version of the core CIF dictionary is obtainable from          #
# ftp://ftp.iucr.org/pub/cif_core.dic. The current version number is 2.4.    #
#                                                                            #
# Software is freely available for graphical display of the structure(s) in  #
# this CIF.  For information consult the CIF home page http://www.iucr.org/  #
# cif/home.html                                                              #
#                                                                            #
# This file may be used for bona fide research purposes within the           #
# scientific community so long as proper attribution is given to the journal # 
# article from which it was obtained.                                        #
#                                                                            #
##############################################################################
                                             
data_I
_audit_creation_method     SHELXL-97
_chemical_name_systematic
;
1,2-Dimethyl-4,5-diphenylbenzene
;
_chemical_name_common     ?
_chemical_formula_moiety     'C20 H18'
_chemical_formula_sum     'C20 H18'
_chemical_formula_iupac     'C20 H18'
_chemical_formula_weight     258.34
_chemical_melting_point     ?
_symmetry_cell_setting     triclinic
_symmetry_space_group_name_H-M     'P -1'
_symmetry_space_group_name_hall     '-P 1'
loop_
    _symmetry_equiv_pos_as_xyz
    'x, y, z'
    '-x, -y, -z'
_cell_length_a     9.3033(7)
_cell_length_b     10.7546(9)
_cell_length_c     16.3322(12)
_cell_angle_alpha     93.793(3)
_cell_angle_beta     98.934(3)
_cell_angle_gamma     106.549(2)
_cell_volume     1536.8(2)
_cell_formula_units_Z     4
_cell_measurement_reflns_used     5281
_cell_measurement_theta_min     1.27
_cell_measurement_theta_max     25.16
_cell_measurement_temperature     296(2)
_exptl_crystal_description     plate
_exptl_crystal_colour     'clear colourless'
_exptl_crystal_size_max     0.50
_exptl_crystal_size_mid     0.50
_exptl_crystal_size_min     0.05
_exptl_crystal_density_diffrn     1.117
_exptl_crystal_density_meas     ?
_exptl_crystal_density_method     'not measured'
_exptl_crystal_F_000     552
_exptl_absorpt_coefficient_mu     0.063
_exptl_absorpt_correction_type     multi-scan
_exptl_absorpt_process_details     '(SADABS; Bruker, 2007)'
_exptl_absorpt_correction_T_min     0.9693
_exptl_absorpt_correction_T_max     0.9969
_exptl_special_details
;
;
_diffrn_ambient_temperature     296(2)
_diffrn_radiation_type     MoK\a
_diffrn_radiation_wavelength     0.71073
_diffrn_radiation_source     'micro-focus sealed tube'
_diffrn_radiation_monochromator     'doubly curved silicon crystal'
_diffrn_measurement_device_type     'Bruker SMART X2S'
_diffrn_measurement_method     \w
_diffrn_detector_area_resol_mean     ?
_diffrn_reflns_number     15460
_diffrn_reflns_av_R_equivalents     0.0306
_diffrn_reflns_av_sigmaI/netI     0.0292
_diffrn_reflns_theta_min     1.27
_diffrn_reflns_theta_max     25.16
_diffrn_reflns_theta_full     25.16
_diffrn_measured_fraction_theta_max     0.989
_diffrn_measured_fraction_theta_full     0.989
_diffrn_reflns_limit_h_min     -11
_diffrn_reflns_limit_h_max     11
_diffrn_reflns_limit_k_min     -12
_diffrn_reflns_limit_k_max     12
_diffrn_reflns_limit_l_min     -19
_diffrn_reflns_limit_l_max     19
_refine_special_details
;
Refinement of <i>F</i>^2^ against ALL reflections. The weighted <i>R</i>-factor
<i>wR</i> and goodness of fit <i>S</i> are based on <i>F</i>^2^, conventional
<i>R</i>-factors <i>R</i> are based on <i>F</i>, with <i>F</i> set to zero for
negative <i>F</i>^2^. The threshold expression of <i>F</i>^2^ >
\s(<i>F</i>^2^) is used only for calculating <i>R</i>-factors(gt) <i>etc</i>.
and is not relevant to the choice of reflections for refinement.
<i>R</i>-factors based on <i>F</i>^2^ are statistically about twice as large
as those based on <i>F</i>, and <i>R</i>- factors based on ALL data will be
even larger.
;
_reflns_number_total     5450
_reflns_number_gt     3881
_reflns_threshold_expression     I>2\s(I)
_refine_ls_structure_factor_coef     Fsqd
_refine_ls_matrix_type     full
_refine_ls_R_factor_all     0.0712
_refine_ls_R_factor_gt     0.0455
_refine_ls_wR_factor_gt     0.1247
_refine_ls_wR_factor_ref     0.1660
_refine_ls_goodness_of_fit_ref     0.874
_refine_ls_restrained_S_all     0.874
_refine_ls_number_reflns     5450
_refine_ls_number_parameters     365
_refine_ls_number_restraints     0
_refine_ls_hydrogen_treatment     constr
_refine_ls_weighting_scheme     calc
_refine_ls_weighting_details
               'calc w=1/[\s^2^(Fo^2^)+(0.1P)^2^+0.5P] where P=(Fo^2^+2Fc^2^)/3'
_atom_sites_solution_hydrogens     geom
_atom_sites_solution_primary     direct
_atom_sites_solution_secondary     difmap
_refine_ls_shift/su_max     0.000
_refine_ls_shift/su_mean     0.000
_refine_diff_density_max     0.252
_refine_diff_density_min     -0.316
_refine_ls_extinction_method     none
_refine_ls_extinction_coef     ?
loop_
    _atom_type_symbol
    _atom_type_description
    _atom_type_scat_dispersion_real
    _atom_type_scat_dispersion_imag
    _atom_type_scat_source
    'C' 'C' 0.0033 0.0016
                         'International Tables Vol C Tables 4.2.6.8 and 6.1.1.4'
    'H' 'H' 0.0000 0.0000
                         'International Tables Vol C Tables 4.2.6.8 and 6.1.1.4'
_computing_data_collection     'GIS (Bruker, 2007)'
_computing_cell_refinement     'SAINT (Bruker, 2007)'
_computing_data_reduction     'SAINT (Bruker, 2007)'
_computing_structure_solution     'SHELXS97 (Sheldrick, 2008)'
_computing_structure_refinement     'SHELXL97 (Sheldrick, 2008)'
_computing_molecular_graphics     'SHELXTL (Sheldrick, 2008)'
_computing_publication_material     'SHELXTL (Sheldrick, 2008)'
loop_
    _atom_site_type_symbol
    _atom_site_label
    _atom_site_fract_x
    _atom_site_fract_y
    _atom_site_fract_z
    _atom_site_U_iso_or_equiv
    _atom_site_adp_type
    _atom_site_calc_flag
    _atom_site_refinement_flags
    _atom_site_occupancy
    _atom_site_disorder_assembly
    _atom_site_disorder_group
    C C1A 0.6791(2) 1.08007(18) 0.97275(13) 0.0567(5) Uani d . 1 . .
    C C2A 0.6269(2) 1.01769(19) 0.89127(13) 0.0602(5) Uani d . 1 . .
    C C3A 0.6488(2) 0.89721(19) 0.87258(12) 0.0595(5) Uani d . 1 . .
    H H3A 0.6152 0.8566 0.8181 0.071 Uiso calc R 1 . .
    C C4A 0.7186(2) 0.83381(17) 0.93120(11) 0.0527(4) Uani d . 1 . .
    C C5A 0.7660(2) 0.89453(17) 1.01371(11) 0.0507(4) Uani d . 1 . .
    C C6A 0.7463(2) 1.01665(18) 1.03178(12) 0.0555(5) Uani d . 1 . .
    H H6A 0.7800 1.0577 1.0862 0.067 Uiso calc R 1 . .
    C C7A 0.6614(3) 1.2118(2) 0.99848(16) 0.0750(6) Uani d . 1 . .
    H H7A1 0.6947 1.2338 1.0577 0.112 Uiso calc R 1 . .
    H H7A2 0.5562 1.2084 0.9840 0.112 Uiso calc R 1 . .
    H H7A3 0.7221 1.2768 0.9701 0.112 Uiso calc R 1 . .
    C C8A 0.5478(3) 1.0778(2) 0.82374(16) 0.0822(7) Uani d . 1 . .
    H H8A1 0.5130 1.0175 0.7737 0.123 Uiso calc R 1 . .
    H H8A2 0.6180 1.1570 0.8129 0.123 Uiso calc R 1 . .
    H H8A3 0.4623 1.0970 0.8418 0.123 Uiso calc R 1 . .
    C C9A 0.7423(2) 0.70697(18) 0.90456(11) 0.0547(5) Uani d . 1 . .
    C C10A 0.6240(3) 0.6064(2) 0.85743(14) 0.0714(6) Uani d . 1 . .
    H H10A 0.5287 0.6184 0.8425 0.086 Uiso calc R 1 . .
    C C11A 0.6455(3) 0.4888(2) 0.83227(16) 0.0858(7) Uani d . 1 . .
    H H11A 0.5645 0.4221 0.8013 0.103 Uiso calc R 1 . .
    C C12A 0.7859(3) 0.4703(2) 0.85288(15) 0.0788(7) Uani d . 1 . .
    H H12A 0.8006 0.3915 0.8352 0.095 Uiso calc R 1 . .
    C C13A 0.9046(3) 0.5682(2) 0.89956(14) 0.0703(6) Uani d . 1 . .
    H H13A 0.9996 0.5554 0.9142 0.084 Uiso calc R 1 . .
    C C14A 0.8836(2) 0.6858(2) 0.92493(12) 0.0610(5) Uani d . 1 . .
    H H14A 0.9652 0.7519 0.9561 0.073 Uiso calc R 1 . .
    C C15A 0.8283(2) 0.83145(19) 1.08364(11) 0.0543(5) Uani d . 1 . .
    C C16A 0.7485(3) 0.7074(2) 1.09899(14) 0.0686(6) Uani d . 1 . .
    H H16A 0.6561 0.6625 1.0646 0.082 Uiso calc R 1 . .
    C C17A 0.8049(3) 0.6501(3) 1.16471(17) 0.0899(8) Uani d . 1 . .
    H H17A 0.7512 0.5667 1.1743 0.108 Uiso calc R 1 . .
    C C18A 0.9418(4) 0.7172(4) 1.21634(16) 0.0999(10) Uani d . 1 . .
    H H18A 0.9797 0.6791 1.2610 0.120 Uiso calc R 1 . .
    C C19A 1.0214(3) 0.8393(3) 1.20186(15) 0.0925(8) Uani d . 1 . .
    H H19A 1.1137 0.8837 1.2365 0.111 Uiso calc R 1 . .
    C C20A 0.9653(3) 0.8970(2) 1.13604(13) 0.0712(6) Uani d . 1 . .
    H H20A 1.0197 0.9803 1.1269 0.085 Uiso calc R 1 . .
    C C1B 0.2893(2) 1.2264(2) 0.56098(18) 0.0736(6) Uani d . 1 . .
    C C2B 0.3057(3) 1.2009(2) 0.47854(18) 0.0767(7) Uani d . 1 . .
    C C3B 0.2838(2) 1.0722(2) 0.44640(15) 0.0670(6) Uani d . 1 . .
    H H3B 0.2929 1.0554 0.3912 0.080 Uiso calc R 1 . .
    C C4B 0.2488(2) 0.96758(17) 0.49331(12) 0.0534(4) Uani d . 1 . .
    C C5B 0.2360(2) 0.99418(17) 0.57707(13) 0.0549(5) Uani d . 1 . .
    C C6B 0.2545(2) 1.12292(19) 0.60791(15) 0.0670(6) Uani d . 1 . .
    H H6B 0.2429 1.1400 0.6627 0.080 Uiso calc R 1 . .
    C C7B 0.3143(3) 1.3648(2) 0.6001(2) 0.1030(10) Uani d . 1 . .
    H H7B1 0.4207 1.4124 0.6084 0.155 Uiso calc R 1 . .
    H H7B2 0.2808 1.3622 0.6528 0.155 Uiso calc R 1 . .
    H H7B3 0.2570 1.4073 0.5637 0.155 Uiso calc R 1 . .
    C C8B 0.3495(4) 1.3080(3) 0.4225(2) 0.1211(12) Uani d . 1 . .
    H H8B1 0.2807 1.3598 0.4215 0.182 Uiso calc R 1 . .
    H H8B2 0.3436 1.2692 0.3670 0.182 Uiso calc R 1 . .
    H H8B3 0.4517 1.3624 0.4437 0.182 Uiso calc R 1 . .
    C C9B 0.2263(2) 0.83396(17) 0.45237(11) 0.0508(4) Uani d . 1 . .
    C C10B 0.3309(2) 0.8121(2) 0.40513(13) 0.0646(5) Uani d . 1 . .
    H H10B 0.4156 0.8809 0.4008 0.077 Uiso calc R 1 . .
    C C11B 0.3109(3) 0.6904(3) 0.36479(15) 0.0773(6) Uani d . 1 . .
    H H11B 0.3815 0.6779 0.3331 0.093 Uiso calc R 1 . .
    C C12B 0.1874(3) 0.5871(2) 0.37099(14) 0.0756(7) Uani d . 1 . .
    H H12B 0.1748 0.5049 0.3438 0.091 Uiso calc R 1 . .
    C C13B 0.0818(3) 0.6059(2) 0.41787(13) 0.0683(6) Uani d . 1 . .
    H H13B -0.0017 0.5363 0.4225 0.082 Uiso calc R 1 . .
    C C14B 0.1012(2) 0.72904(18) 0.45784(12) 0.0586(5) Uani d . 1 . .
    H H14B 0.0295 0.7416 0.4887 0.070 Uiso calc R 1 . .
    C C15B 0.2085(2) 0.89099(18) 0.63430(12) 0.0569(5) Uani d . 1 . .
    C C16B 0.2983(3) 0.8077(2) 0.64348(13) 0.0652(5) Uani d . 1 . .
    H H16B 0.3765 0.8157 0.6131 0.078 Uiso calc R 1 . .
    C C17B 0.2728(3) 0.7128(2) 0.69743(15) 0.0832(7) Uani d . 1 . .
    H H17B 0.3336 0.6575 0.7028 0.100 Uiso calc R 1 . .
    C C18B 0.1585(4) 0.7000(3) 0.74299(16) 0.0958(9) Uani d . 1 . .
    H H18B 0.1418 0.6360 0.7790 0.115 Uiso calc R 1 . .
    C C19B 0.0694(4) 0.7813(3) 0.73542(16) 0.0950(9) Uani d . 1 . .
    H H19B -0.0081 0.7725 0.7663 0.114 Uiso calc R 1 . .
    C C20B 0.0939(3) 0.8768(2) 0.68189(14) 0.0762(6) Uani d . 1 . .
    H H20B 0.0330 0.9321 0.6776 0.091 Uiso calc R 1 . .
loop_
    _atom_site_aniso_label
    _atom_site_aniso_U_11
    _atom_site_aniso_U_22
    _atom_site_aniso_U_33
    _atom_site_aniso_U_12
    _atom_site_aniso_U_13
    _atom_site_aniso_U_23
    C1A 0.0489(10) 0.0504(10) 0.0671(12) 0.0102(8) 0.0060(9) 0.0126(9)
    C2A 0.0538(11) 0.0589(11) 0.0632(12) 0.0116(9) 0.0017(9) 0.0185(9)
    C3A 0.0609(12) 0.0608(12) 0.0490(10) 0.0114(9) -0.0011(9) 0.0083(9)
    C4A 0.0492(10) 0.0530(10) 0.0511(10) 0.0094(8) 0.0043(8) 0.0095(8)
    C5A 0.0452(9) 0.0532(10) 0.0506(10) 0.0110(8) 0.0045(8) 0.0102(8)
    C6A 0.0526(10) 0.0544(11) 0.0526(10) 0.0096(8) 0.0024(8) 0.0044(8)
    C7A 0.0728(14) 0.0597(13) 0.0910(16) 0.0206(11) 0.0075(12) 0.0120(11)
    C8A 0.0858(16) 0.0770(15) 0.0801(15) 0.0267(13) -0.0071(13) 0.0244(12)
    C9A 0.0594(11) 0.0552(11) 0.0475(10) 0.0132(9) 0.0098(8) 0.0100(8)
    C10A 0.0699(13) 0.0681(13) 0.0691(13) 0.0176(11) 0.0023(11) -0.0036(11)
    C11A 0.0900(18) 0.0720(15) 0.0832(16) 0.0149(13) 0.0075(13) -0.0150(12)
    C12A 0.1027(19) 0.0640(14) 0.0766(15) 0.0291(13) 0.0306(14) 0.0039(11)
    C13A 0.0769(14) 0.0765(14) 0.0696(13) 0.0319(12) 0.0289(12) 0.0176(11)
    C14A 0.0615(12) 0.0629(12) 0.0588(11) 0.0156(9) 0.0157(9) 0.0114(9)
    C15A 0.0542(11) 0.0673(12) 0.0469(10) 0.0264(9) 0.0088(8) 0.0091(9)
    C16A 0.0686(13) 0.0759(14) 0.0676(13) 0.0271(11) 0.0139(10) 0.0252(11)
    C17A 0.101(2) 0.107(2) 0.0881(18) 0.0555(17) 0.0322(16) 0.0513(16)
    C18A 0.113(2) 0.161(3) 0.0649(15) 0.090(2) 0.0245(16) 0.0473(18)
    C19A 0.0822(17) 0.145(3) 0.0585(14) 0.0564(18) -0.0049(12) 0.0087(16)
    C20A 0.0644(13) 0.0904(16) 0.0576(12) 0.0285(12) -0.0011(10) 0.0046(11)
    C1B 0.0521(12) 0.0495(11) 0.119(2) 0.0181(9) 0.0116(12) 0.0077(12)
    C2B 0.0601(13) 0.0559(12) 0.115(2) 0.0187(10) 0.0071(13) 0.0307(13)
    C3B 0.0625(12) 0.0623(13) 0.0765(14) 0.0185(10) 0.0085(10) 0.0205(10)
    C4B 0.0445(10) 0.0502(10) 0.0649(12) 0.0148(8) 0.0052(8) 0.0111(9)
    C5B 0.0465(10) 0.0493(10) 0.0678(12) 0.0137(8) 0.0096(9) 0.0032(9)
    C6B 0.0566(12) 0.0540(12) 0.0895(15) 0.0153(9) 0.0173(11) -0.0022(11)
    C7B 0.0788(16) 0.0497(13) 0.178(3) 0.0202(12) 0.0189(18) -0.0019(15)
    C8B 0.133(3) 0.0742(17) 0.164(3) 0.0323(17) 0.028(2) 0.0610(19)
    C9B 0.0499(10) 0.0542(10) 0.0473(10) 0.0179(8) 0.0008(8) 0.0089(8)
    C10B 0.0574(12) 0.0755(14) 0.0597(12) 0.0216(10) 0.0056(9) 0.0042(10)
    C11B 0.0712(15) 0.0945(17) 0.0694(14) 0.0399(14) 0.0012(11) -0.0092(12)
    C12B 0.0977(18) 0.0681(14) 0.0625(13) 0.0447(14) -0.0140(12) -0.0042(11)
    C13B 0.0821(15) 0.0544(12) 0.0576(12) 0.0139(10) -0.0080(11) 0.0087(9)
    C14B 0.0613(12) 0.0579(11) 0.0529(11) 0.0146(9) 0.0049(9) 0.0074(9)
    C15B 0.0603(11) 0.0493(10) 0.0524(10) 0.0073(9) 0.0053(9) -0.0031(8)
    C16B 0.0709(13) 0.0606(12) 0.0592(12) 0.0185(10) 0.0007(10) 0.0040(10)
    C17B 0.109(2) 0.0675(14) 0.0639(14) 0.0247(13) -0.0077(14) 0.0088(11)
    C18B 0.134(3) 0.0789(17) 0.0597(14) 0.0105(17) 0.0105(16) 0.0154(12)
    C19B 0.115(2) 0.0932(19) 0.0661(15) 0.0049(17) 0.0355(15) 0.0097(14)
    C20B 0.0830(15) 0.0723(14) 0.0707(14) 0.0155(12) 0.0243(12) -0.0002(11)
_geom_special_details
;
All e.s.d.'s (except the e.s.d. in the dihedral angle between two l.s. planes)
are estimated using the full covariance matrix. The cell e.s.d.'s are taken
into account individually in the estimation of e.s.d.'s in distances, angles
and torsion angles; correlations between e.s.d.'s in cell parameters are only
used when they are defined by crystal symmetry. An approximate (isotropic)
treatment of cell e.s.d.'s is used for estimating e.s.d.'s involving l.s.
planes.
;
loop_
    _geom_bond_atom_site_label_1
    _geom_bond_atom_site_label_2
    _geom_bond_site_symmetry_2
    _geom_bond_distance
    _geom_bond_publ_flag
    C1A C6A . 1.389(3) ?
    C1A C2A . 1.397(3) ?
    C1A C7A . 1.512(3) ?
    C2A C3A . 1.390(3) ?
    C2A C8A . 1.513(3) ?
    C3A C4A . 1.396(3) ?
    C3A H3A . 0.9300 ?
    C4A C5A . 1.404(3) ?
    C4A C9A . 1.491(3) ?
    C5A C6A . 1.396(3) ?
    C5A C15A . 1.491(3) ?
    C6A H6A . 0.9300 ?
    C7A H7A1 . 0.9600 ?
    C7A H7A2 . 0.9600 ?
    C7A H7A3 . 0.9600 ?
    C8A H8A1 . 0.9600 ?
    C8A H8A2 . 0.9600 ?
    C8A H8A3 . 0.9600 ?
    C9A C10A . 1.386(3) ?
    C9A C14A . 1.391(3) ?
    C10A C11A . 1.382(3) ?
    C10A H10A . 0.9300 ?
    C11A C12A . 1.371(4) ?
    C11A H11A . 0.9300 ?
    C12A C13A . 1.371(3) ?
    C12A H12A . 0.9300 ?
    C13A C14A . 1.381(3) ?
    C13A H13A . 0.9300 ?
    C14A H14A . 0.9300 ?
    C15A C20A . 1.386(3) ?
    C15A C16A . 1.390(3) ?
    C16A C17A . 1.380(3) ?
    C16A H16A . 0.9300 ?
    C17A C18A . 1.384(4) ?
    C17A H17A . 0.9300 ?
    C18A C19A . 1.367(4) ?
    C18A H18A . 0.9300 ?
    C19A C20A . 1.383(3) ?
    C19A H19A . 0.9300 ?
    C20A H20A . 0.9300 ?
    C1B C6B . 1.384(3) ?
    C1B C2B . 1.397(4) ?
    C1B C7B . 1.519(3) ?
    C2B C3B . 1.394(3) ?
    C2B C8B . 1.522(3) ?
    C3B C4B . 1.394(3) ?
    C3B H3B . 0.9300 ?
    C4B C5B . 1.409(3) ?
    C4B C9B . 1.488(3) ?
    C5B C6B . 1.395(3) ?
    C5B C15B . 1.490(3) ?
    C6B H6B . 0.9300 ?
    C7B H7B1 . 0.9600 ?
    C7B H7B2 . 0.9600 ?
    C7B H7B3 . 0.9600 ?
    C8B H8B1 . 0.9600 ?
    C8B H8B2 . 0.9600 ?
    C8B H8B3 . 0.9600 ?
    C9B C14B . 1.391(3) ?
    C9B C10B . 1.391(3) ?
    C10B C11B . 1.375(3) ?
    C10B H10B . 0.9300 ?
    C11B C12B . 1.374(3) ?
    C11B H11B . 0.9300 ?
    C12B C13B . 1.385(3) ?
    C12B H12B . 0.9300 ?
    C13B C14B . 1.388(3) ?
    C13B H13B . 0.9300 ?
    C14B H14B . 0.9300 ?
    C15B C16B . 1.389(3) ?
    C15B C20B . 1.394(3) ?
    C16B C17B . 1.386(3) ?
    C16B H16B . 0.9300 ?
    C17B C18B . 1.371(4) ?
    C17B H17B . 0.9300 ?
    C18B C19B . 1.364(4) ?
    C18B H18B . 0.9300 ?
    C19B C20B . 1.385(3) ?
    C19B H19B . 0.9300 ?
    C20B H20B . 0.9300 ?
loop_
    _geom_angle_atom_site_label_1
    _geom_angle_atom_site_label_2
    _geom_angle_atom_site_label_3
    _geom_angle_site_symmetry_1
    _geom_angle_site_symmetry_3
    _geom_angle
    _geom_angle_publ_flag
    C6A C1A C2A . . 118.28(18) ?
    C6A C1A C7A . . 119.56(18) ?
    C2A C1A C7A . . 122.15(18) ?
    C3A C2A C1A . . 118.55(17) ?
    C3A C2A C8A . . 119.69(19) ?
    C1A C2A C8A . . 121.76(19) ?
    C2A C3A C4A . . 123.52(18) ?
    C2A C3A H3A . . 118.2 ?
    C4A C3A H3A . . 118.2 ?
    C3A C4A C5A . . 117.80(17) ?
    C3A C4A C9A . . 119.66(17) ?
    C5A C4A C9A . . 122.53(16) ?
    C6A C5A C4A . . 118.40(16) ?
    C6A C5A C15A . . 118.50(16) ?
    C4A C5A C15A . . 123.02(16) ?
    C1A C6A C5A . . 123.39(18) ?
    C1A C6A H6A . . 118.3 ?
    C5A C6A H6A . . 118.3 ?
    C1A C7A H7A1 . . 109.5 ?
    C1A C7A H7A2 . . 109.5 ?
    H7A1 C7A H7A2 . . 109.5 ?
    C1A C7A H7A3 . . 109.5 ?
    H7A1 C7A H7A3 . . 109.5 ?
    H7A2 C7A H7A3 . . 109.5 ?
    C2A C8A H8A1 . . 109.5 ?
    C2A C8A H8A2 . . 109.5 ?
    H8A1 C8A H8A2 . . 109.5 ?
    C2A C8A H8A3 . . 109.5 ?
    H8A1 C8A H8A3 . . 109.5 ?
    H8A2 C8A H8A3 . . 109.5 ?
    C10A C9A C14A . . 117.72(19) ?
    C10A C9A C4A . . 120.83(18) ?
    C14A C9A C4A . . 121.45(17) ?
    C11A C10A C9A . . 121.1(2) ?
    C11A C10A H10A . . 119.5 ?
    C9A C10A H10A . . 119.5 ?
    C12A C11A C10A . . 120.2(2) ?
    C12A C11A H11A . . 119.9 ?
    C10A C11A H11A . . 119.9 ?
    C13A C12A C11A . . 119.8(2) ?
    C13A C12A H12A . . 120.1 ?
    C11A C12A H12A . . 120.1 ?
    C12A C13A C14A . . 120.2(2) ?
    C12A C13A H13A . . 119.9 ?
    C14A C13A H13A . . 119.9 ?
    C13A C14A C9A . . 121.0(2) ?
    C13A C14A H14A . . 119.5 ?
    C9A C14A H14A . . 119.5 ?
    C20A C15A C16A . . 118.71(19) ?
    C20A C15A C5A . . 120.54(18) ?
    C16A C15A C5A . . 120.72(18) ?
    C17A C16A C15A . . 120.7(2) ?
    C17A C16A H16A . . 119.7 ?
    C15A C16A H16A . . 119.7 ?
    C16A C17A C18A . . 119.7(3) ?
    C16A C17A H17A . . 120.1 ?
    C18A C17A H17A . . 120.1 ?
    C19A C18A C17A . . 120.1(2) ?
    C19A C18A H18A . . 119.9 ?
    C17A C18A H18A . . 119.9 ?
    C18A C19A C20A . . 120.3(3) ?
    C18A C19A H19A . . 119.8 ?
    C20A C19A H19A . . 119.8 ?
    C19A C20A C15A . . 120.4(2) ?
    C19A C20A H20A . . 119.8 ?
    C15A C20A H20A . . 119.8 ?
    C6B C1B C2B . . 118.5(2) ?
    C6B C1B C7B . . 120.1(3) ?
    C2B C1B C7B . . 121.3(2) ?
    C3B C2B C1B . . 118.8(2) ?
    C3B C2B C8B . . 118.4(3) ?
    C1B C2B C8B . . 122.8(2) ?
    C2B C3B C4B . . 123.0(2) ?
    C2B C3B H3B . . 118.5 ?
    C4B C3B H3B . . 118.5 ?
    C3B C4B C5B . . 118.06(18) ?
    C3B C4B C9B . . 118.42(18) ?
    C5B C4B C9B . . 123.52(16) ?
    C6B C5B C4B . . 118.42(18) ?
    C6B C5B C15B . . 119.01(18) ?
    C4B C5B C15B . . 122.54(16) ?
    C1B C6B C5B . . 123.2(2) ?
    C1B C6B H6B . . 118.4 ?
    C5B C6B H6B . . 118.4 ?
    C1B C7B H7B1 . . 109.5 ?
    C1B C7B H7B2 . . 109.5 ?
    H7B1 C7B H7B2 . . 109.5 ?
    C1B C7B H7B3 . . 109.5 ?
    H7B1 C7B H7B3 . . 109.5 ?
    H7B2 C7B H7B3 . . 109.5 ?
    C2B C8B H8B1 . . 109.5 ?
    C2B C8B H8B2 . . 109.5 ?
    H8B1 C8B H8B2 . . 109.5 ?
    C2B C8B H8B3 . . 109.5 ?
    H8B1 C8B H8B3 . . 109.5 ?
    H8B2 C8B H8B3 . . 109.5 ?
    C14B C9B C10B . . 118.09(18) ?
    C14B C9B C4B . . 122.16(17) ?
    C10B C9B C4B . . 119.72(17) ?
    C11B C10B C9B . . 121.0(2) ?
    C11B C10B H10B . . 119.5 ?
    C9B C10B H10B . . 119.5 ?
    C10B C11B C12B . . 120.5(2) ?
    C10B C11B H11B . . 119.7 ?
    C12B C11B H11B . . 119.7 ?
    C11B C12B C13B . . 119.7(2) ?
    C11B C12B H12B . . 120.1 ?
    C13B C12B H12B . . 120.1 ?
    C12B C13B C14B . . 119.7(2) ?
    C12B C13B H13B . . 120.1 ?
    C14B C13B H13B . . 120.1 ?
    C13B C14B C9B . . 120.9(2) ?
    C13B C14B H14B . . 119.5 ?
    C9B C14B H14B . . 119.5 ?
    C16B C15B C20B . . 117.8(2) ?
    C16B C15B C5B . . 121.12(18) ?
    C20B C15B C5B . . 121.11(19) ?
    C17B C16B C15B . . 120.7(2) ?
    C17B C16B H16B . . 119.6 ?
    C15B C16B H16B . . 119.6 ?
    C18B C17B C16B . . 120.4(3) ?
    C18B C17B H17B . . 119.8 ?
    C16B C17B H17B . . 119.8 ?
    C19B C18B C17B . . 119.9(3) ?
    C19B C18B H18B . . 120.0 ?
    C17B C18B H18B . . 120.0 ?
    C18B C19B C20B . . 120.3(3) ?
    C18B C19B H19B . . 119.8 ?
    C20B C19B H19B . . 119.8 ?
    C19B C20B C15B . . 120.9(2) ?
    C19B C20B H20B . . 119.6 ?
    C15B C20B H20B . . 119.6 ?
loop_
    _geom_torsion_atom_site_label_1
    _geom_torsion_atom_site_label_2
    _geom_torsion_atom_site_label_3
    _geom_torsion_atom_site_label_4
    _geom_torsion_site_symmetry_1
    _geom_torsion_site_symmetry_2
    _geom_torsion_site_symmetry_3
    _geom_torsion_site_symmetry_4
    _geom_torsion
    _geom_torsion_publ_flag
    C6A C1A C2A C3A . . . . -1.9(3) ?
    C7A C1A C2A C3A . . . . 179.46(18) ?
    C6A C1A C2A C8A . . . . 178.02(19) ?
    C7A C1A C2A C8A . . . . -0.6(3) ?
    C1A C2A C3A C4A . . . . 0.9(3) ?
    C8A C2A C3A C4A . . . . -179.04(19) ?
    C2A C3A C4A C5A . . . . 1.3(3) ?
    C2A C3A C4A C9A . . . . -177.72(18) ?
    C3A C4A C5A C6A . . . . -2.5(3) ?
    C9A C4A C5A C6A . . . . 176.55(16) ?
    C3A C4A C5A C15A . . . . 174.07(17) ?
    C9A C4A C5A C15A . . . . -6.9(3) ?
    C2A C1A C6A C5A . . . . 0.7(3) ?
    C7A C1A C6A C5A . . . . 179.40(18) ?
    C4A C5A C6A C1A . . . . 1.5(3) ?
    C15A C5A C6A C1A . . . . -175.20(17) ?
    C3A C4A C9A C10A . . . . -49.2(3) ?
    C5A C4A C9A C10A . . . . 131.8(2) ?
    C3A C4A C9A C14A . . . . 129.9(2) ?
    C5A C4A C9A C14A . . . . -49.1(3) ?
    C14A C9A C10A C11A . . . . 0.6(3) ?
    C4A C9A C10A C11A . . . . 179.7(2) ?
    C9A C10A C11A C12A . . . . -0.8(4) ?
    C10A C11A C12A C13A . . . . 0.9(4) ?
    C11A C12A C13A C14A . . . . -0.8(3) ?
    C12A C13A C14A C9A . . . . 0.6(3) ?
    C10A C9A C14A C13A . . . . -0.5(3) ?
    C4A C9A C14A C13A . . . . -179.64(17) ?
    C6A C5A C15A C20A . . . . -54.4(2) ?
    C4A C5A C15A C20A . . . . 129.1(2) ?
    C6A C5A C15A C16A . . . . 123.8(2) ?
    C4A C5A C15A C16A . . . . -52.7(3) ?
    C20A C15A C16A C17A . . . . -0.5(3) ?
    C5A C15A C16A C17A . . . . -178.7(2) ?
    C15A C16A C17A C18A . . . . 0.5(4) ?
    C16A C17A C18A C19A . . . . -0.5(4) ?
    C17A C18A C19A C20A . . . . 0.5(4) ?
    C18A C19A C20A C15A . . . . -0.5(4) ?
    C16A C15A C20A C19A . . . . 0.5(3) ?
    C5A C15A C20A C19A . . . . 178.7(2) ?
    C6B C1B C2B C3B . . . . 1.2(3) ?
    C7B C1B C2B C3B . . . . 179.0(2) ?
    C6B C1B C2B C8B . . . . -177.7(2) ?
    C7B C1B C2B C8B . . . . 0.1(4) ?
    C1B C2B C3B C4B . . . . -1.2(3) ?
    C8B C2B C3B C4B . . . . 177.7(2) ?
    C2B C3B C4B C5B . . . . -0.3(3) ?
    C2B C3B C4B C9B . . . . 179.45(18) ?
    C3B C4B C5B C6B . . . . 1.9(3) ?
    C9B C4B C5B C6B . . . . -177.88(17) ?
    C3B C4B C5B C15B . . . . -176.16(18) ?
    C9B C4B C5B C15B . . . . 4.1(3) ?
    C2B C1B C6B C5B . . . . 0.5(3) ?
    C7B C1B C6B C5B . . . . -177.4(2) ?
    C4B C5B C6B C1B . . . . -2.0(3) ?
    C15B C5B C6B C1B . . . . 176.11(19) ?
    C3B C4B C9B C14B . . . . -131.5(2) ?
    C5B C4B C9B C14B . . . . 48.3(3) ?
    C3B C4B C9B C10B . . . . 46.9(2) ?
    C5B C4B C9B C10B . . . . -133.3(2) ?
    C14B C9B C10B C11B . . . . 0.2(3) ?
    C4B C9B C10B C11B . . . . -178.27(18) ?
    C9B C10B C11B C12B . . . . -0.6(3) ?
    C10B C11B C12B C13B . . . . 0.4(3) ?
    C11B C12B C13B C14B . . . . 0.3(3) ?
    C12B C13B C14B C9B . . . . -0.8(3) ?
    C10B C9B C14B C13B . . . . 0.5(3) ?
    C4B C9B C14B C13B . . . . 178.92(17) ?
    C6B C5B C15B C16B . . . . -127.1(2) ?
    C4B C5B C15B C16B . . . . 50.9(3) ?
    C6B C5B C15B C20B . . . . 51.4(3) ?
    C4B C5B C15B C20B . . . . -130.5(2) ?
    C20B C15B C16B C17B . . . . 0.8(3) ?
    C5B C15B C16B C17B . . . . 179.38(18) ?
    C15B C16B C17B C18B . . . . -0.3(3) ?
    C16B C17B C18B C19B . . . . -0.2(4) ?
    C17B C18B C19B C20B . . . . 0.0(4) ?
    C18B C19B C20B C15B . . . . 0.6(4) ?
    C16B C15B C20B C19B . . . . -1.0(3) ?
    C5B C15B C20B C19B . . . . -179.6(2) ?
data_global
_journal_date_recd_electronic     2009-03-26
_journal_date_accepted     2009-04-23
_journal_name_full     'Acta Crystallographica, Section E'
_journal_year     2009
_journal_volume     65
_journal_issue      5
_journal_page_first     o1171
_journal_page_last     o1171
_journal_paper_category     QO
_journal_coeditor_code     FL2245
_publ_contact_author_name     'Glen P. Miller'
_publ_contact_author_address
;
Department of Chemistry and Materials Science Program
University of New Hampshire
Durham
New Hampshire
03824-3598
USA
;
_publ_contact_author_email     'glen.miller@unh.edu'
_publ_contact_author_fax     '603 862-4278'
_publ_contact_author_phone     '603 862-2456'
_publ_section_title
;
1,2-Dimethyl-4,5-diphenylbenzene determined on a Bruker <i>SMART</i> X2S
benchtop crystallographic system
;
loop_
    _publ_author_name
    _publ_author_footnote
    _publ_author_address
    'Briggs, Jonathan B.' .
;
Department of Chemistry and Materials Science Program
University of New Hampshire
Durham
New Hampshire 03824-3598
USA
;
    'Jazdzyk, Mika\"el D.' .
;
Department of Chemistry and Materials Science Program
University of New Hampshire
Durham
New Hampshire 03824-3598
USA
;
    'Miller, Glen P.' .
;
Department of Chemistry and Materials Science Program
University of New Hampshire
Durham
New Hampshire 03824-3598
USA
;
