# Supplementary material for: 1,2-Dimethyl-4,5-diphenyl­benzene determined on a Bruker SMART X2S benchtop crystallographic system
Source: Acta Crystallogr Sect E Struct Rep Online. 2009 Apr 30;65(Pt 5):o1171. doi: 10.1107/S1600536809015311 (PMC2977836; doi:10.1107/S1600536809015311)
Supplement: Supplementary file 2 [file e-65-o1171-Isup2.hkl]

# 
# h,k,l, Fc-squared, Fo-squared, sigma(Fo-squared) and status flag 
# 
data_I
_shelx_title ' scan_0m_P-1 in P-1' 
_shelx_refln_list_code          4 
_shelx_F_calc_maximum      138.05 
_exptl_crystal_F_000       552.00 
_reflns_d_resolution_high  0.8360 
 
loop_ 
 _symmetry_equiv_pos_as_xyz 
 'x, y, z' 
 '-x, -y, -z' 
 
_cell_length_a     9.3033 
_cell_length_b    10.7546 
_cell_length_c    16.3322 
_cell_angle_alpha  93.793 
_cell_angle_beta   98.934 
_cell_angle_gamma 106.549 
 
_shelx_F_squared_multiplier     1.000 
 
loop_ 
 _refln_index_h 
 _refln_index_k 
 _refln_index_l 
 _refln_F_squared_calc 
 _refln_F_squared_meas 
 _refln_F_squared_sigma 
 _refln_observed_status 
   1   0   0      511.83        0.12      0.08 o 
   2   0   0    19057.64    12313.65    308.34 o 
   3   0   0     3735.82     3647.63     52.51 o 
   4   0   0      619.67      642.33     10.34 o 
   5   0   0      305.15      294.96      4.98 o 
   6   0   0       80.13       93.59      2.06 o 
   7   0   0       33.86       31.54      1.45 o 
   8   0   0       10.18        7.59      1.15 o 
   9   0   0       10.98        6.08      1.43 o 
  10   0   0        1.66        2.41      1.96 o 
 -10   1   0       63.22       56.86      4.06 o 
  -9   1   0       23.52       23.21      1.51 o 
  -8   1   0      179.96      164.55      4.75 o 
  -7   1   0       14.96       16.78      1.40 o 
  -6   1   0      104.73      107.02      2.12 o 
  -5   1   0       68.30       75.30      1.57 o 
  -4   1   0     1430.22     1556.32     22.51 o 
  -3   1   0       27.44       30.76      0.73 o 
  -2   1   0     2318.50     2310.58     33.45 o 
   0   1   0     3650.73       -0.03      0.07 o 
   1   1   0      990.49     1024.70     14.86 o 
   2   1   0      221.07      251.30      4.10 o 
   3   1   0     1690.21     1787.84     32.46 o 
   4   1   0      869.76      913.15     14.57 o 
   5   1   0       30.36       20.28      0.81 o 
   6   1   0       13.20       15.40      0.75 o 
   7   1   0       29.98       29.73      2.68 o 
   8   1   0       12.82       12.55      1.15 o 
   9   1   0        4.87        1.09      1.41 o 
  10   1   0        0.07       -1.05      1.96 o 
 -10   2   0       53.66       51.74      3.91 o 
  -9   2   0        3.20        4.41      1.23 o 
  -8   2   0      270.61      271.29      6.21 o 
  -7   2   0       62.18       58.66      1.62 o 
  -6   2   0      125.90      122.08      2.93 o 
  -5   2   0      751.25      812.51     13.02 o 
  -4   2   0        6.23        4.15      0.38 o 
  -3   2   0     2796.35     2843.86     41.15 o 
  -2   2   0      776.53      751.76     11.07 o 
  -1   2   0     1752.02     1654.85     23.90 o 
   0   2   0     2232.39     2080.47     30.01 o 
   1   2   0        6.10        5.49      0.37 o 
   2   2   0        6.43       11.02      0.42 o 
   3   2   0        0.97        0.46      0.72 o 
   4   2   0       44.42       33.60      0.99 o 
   5   2   0      279.91      301.66      6.39 o 
   6   2   0        7.46        8.46      0.60 o 
   7   2   0       68.83       68.54      2.11 o 
   8   2   0        1.70        1.47      2.63 o 
   9   2   0        0.17       -1.41      1.41 o 
 -10   3   0        3.14        3.61      1.28 o 
  -9   3   0        1.57        2.46      1.50 o 
  -8   3   0       59.34       60.59      2.00 o 
  -7   3   0        8.45       10.29      0.66 o 
  -6   3   0      170.18      180.73      3.57 o 
  -5   3   0      160.67      158.80      3.10 o 
  -4   3   0      261.38      262.00      7.27 o 
  -3   3   0       29.74       24.88      0.75 o 
  -2   3   0      657.44      713.58     19.89 o 
  -1   3   0       17.47       22.66      0.70 o 
   0   3   0       15.92       16.83      0.70 o 
   1   3   0       62.71       67.00      1.33 o 
   2   3   0       28.70       28.86      0.77 o 
   3   3   0      182.60      227.21      4.26 o 
   4   3   0      147.21      159.04      3.12 o 
   5   3   0       13.23       11.92      0.67 o 
   6   3   0       71.33       75.37      2.66 o 
   7   3   0        1.33        3.28      1.37 o 
   8   3   0       33.14       33.67      2.27 o 
   9   3   0        3.39        3.01      1.66 o 
 -10   4   0        1.77        3.24      1.36 o 
  -9   4   0        5.50        4.71      1.30 o 
  -8   4   0        2.20        2.93      1.04 o 
  -7   4   0       10.78       15.32      2.18 o 
  -6   4   0       60.53       53.01      2.20 o 
  -5   4   0       26.72       24.83      1.43 o 
  -4   4   0      143.03      140.24      6.09 o 
  -3   4   0      129.51      136.51      4.09 o 
  -2   4   0       14.13       10.99      0.49 o 
  -1   4   0       56.91       52.18      1.07 o 
   0   4   0      175.78      173.31      3.37 o 
   1   4   0      149.39      143.04      3.34 o 
   2   4   0       31.08       35.94      1.02 o 
   3   4   0       39.46       52.20      1.33 o 
   4   4   0        1.36        2.16      0.47 o 
   5   4   0       20.80       16.60      0.79 o 
   6   4   0       80.17       69.49      3.79 o 
   7   4   0        6.76        6.57      3.01 o 
   8   4   0       33.18       29.63      2.28 o 
 -10   5   0       13.94       16.64      1.88 o 
  -9   5   0       24.19       21.78      3.46 o 
  -8   5   0        0.96        0.10      1.04 o 
  -7   5   0        0.28        0.54      1.20 o 
  -6   5   0       11.94       11.57      2.63 o 
  -5   5   0       20.84       21.57      1.37 o 
  -4   5   0       42.77       42.25      1.45 o 
  -3   5   0      211.74      250.37      4.74 o 
  -2   5   0       28.00       36.78      1.72 o 
  -1   5   0     1112.63     1250.49     22.47 o 
   0   5   0      100.97       81.51      2.25 o 
   1   5   0      235.69      260.55      5.59 o 
   2   5   0        7.47        5.09      0.73 o 
   3   5   0        4.66        4.15      0.91 o 
   4   5   0       13.91       14.21      0.87 o 
   5   5   0        3.11        1.26      0.73 o 
   6   5   0        1.09        0.10      0.72 o 
   7   5   0        0.11        2.47      2.03 o 
   8   5   0        2.06        2.83      1.88 o 
 -10   6   0        3.68        5.06      2.48 o 
  -9   6   0       86.72       94.11      3.72 o 
  -8   6   0       56.38       54.80      2.67 o 
  -7   6   0       83.10       83.99      3.22 o 
  -6   6   0        7.00        7.61      1.96 o 
  -5   6   0       24.05       26.33      1.73 o 
  -4   6   0       13.03       11.22      0.62 o 
  -3   6   0        0.96        0.82      0.53 o 
  -2   6   0      316.62      354.44      6.71 o 
  -1   6   0      186.77      220.02      6.09 o 
   0   6   0       27.51       32.08      1.39 o 
   1   6   0        7.70       12.70      1.30 o 
   2   6   0      232.14      238.02      5.41 o 
   3   6   0        1.12        0.57      0.67 o 
   4   6   0       32.37       30.10      2.91 o 
   5   6   0       70.63       63.70      2.11 o 
   6   6   0        6.69        8.56      1.64 o 
   7   6   0       10.59        8.94      2.03 o 
 -10   7   0       39.43       46.13      2.67 o 
  -9   7   0       73.07       84.50      3.47 o 
  -8   7   0      109.50      116.73      4.08 o 
  -7   7   0        2.77        5.11      1.33 o 
  -6   7   0      599.59      628.81     33.54 o 
  -5   7   0        0.35        0.28      0.43 o 
  -4   7   0        2.09        2.34      0.69 o 
  -3   7   0        1.38        1.80      0.95 o 
  -2   7   0      232.01      254.10      5.75 o 
  -1   7   0       11.21       11.56      1.31 o 
   0   7   0       55.25       63.42      2.22 o 
   1   7   0      442.09      445.04      9.70 o 
   2   7   0      284.66      291.01      8.18 o 
   3   7   0      325.78      337.55      9.66 o 
   4   7   0       17.72       17.78      1.80 o 
   5   7   0       31.04       26.36      2.06 o 
   6   7   0       10.81       14.10      1.91 o 
 -10   8   0       13.85       10.88      1.80 o 
  -9   8   0        1.86        3.49      1.50 o 
  -8   8   0       25.14       25.42      1.91 o 
  -7   8   0       16.66       17.62      1.66 o 
  -6   8   0       56.77       59.12      2.93 o 
  -5   8   0       18.79       17.47      2.41 o 
  -4   8   0        0.02       -0.66      0.66 o 
  -3   8   0        5.98        4.91      0.92 o 
  -2   8   0        0.24        0.09      0.79 o 
  -1   8   0       19.98       16.92      1.44 o 
   0   8   0        9.18        7.76      0.98 o 
   1   8   0       60.04       60.38      2.23 o 
   2   8   0       20.00       23.78      1.88 o 
   3   8   0       15.42       15.53      1.21 o 
   4   8   0        5.17        7.24      1.14 o 
   5   8   0       41.31       45.66      6.17 o 
   6   8   0        8.41       14.77      2.71 o 
  -9   9   0        5.15        5.07      4.96 o 
  -8   9   0        2.55        1.00      1.41 o 
  -7   9   0       72.22       89.34      5.49 o 
  -6   9   0       13.46       12.56      2.33 o 
  -5   9   0       20.79       19.41      1.28 o 
  -4   9   0        0.05       -0.85      0.87 o 
  -3   9   0        0.35       -0.89      0.89 o 
  -2   9   0       17.31       14.10      1.34 o 
  -1   9   0        6.31        2.70      0.98 o 
   0   9   0        0.93        0.02      0.91 o 
   1   9   0       10.99       11.84      1.37 o 
   2   9   0        1.80        0.94      1.04 o 
   3   9   0        0.01       -0.69      1.03 o 
   4   9   0        0.15       -1.44      1.44 o 
   5   9   0       12.88       14.86      2.11 o 
  -9  10   0        0.17       -1.01      1.59 o 
  -8  10   0        5.84        8.64      1.69 o 
  -7  10   0       12.02       13.10      2.56 o 
  -6  10   0        7.49        6.84      3.31 o 
  -5  10   0        1.97        1.17      0.96 o 
  -4  10   0        1.47        1.20      1.01 o 
  -3  10   0       72.03       63.51      2.30 o 
  -2  10   0       39.36       40.02      1.87 o 
  -1  10   0        6.53        4.43      1.16 o 
   0  10   0      205.52      205.84      6.40 o 
   1  10   0        0.83        1.30      1.05 o 
   2  10   0       31.09       24.71      2.74 o 
   3  10   0        1.18       -0.15      1.55 o 
   4  10   0        0.92        3.46      1.68 o 
  -8  11   0        0.83       -0.42      1.73 o 
  -7  11   0        0.29       -1.24      1.43 o 
  -6  11   0        1.02        4.61      1.43 o 
  -5  11   0        1.88        1.00      1.43 o 
  -4  11   0        6.63        6.36      1.18 o 
  -3  11   0        1.84        3.09      1.30 o 
  -2  11   0       35.94       29.33      1.69 o 
  -1  11   0       22.48       24.50      1.81 o 
   0  11   0       11.76        8.32      1.28 o 
   1  11   0        3.28        2.35      1.18 o 
   2  11   0        0.74        0.39      1.15 o 
  -6  12   0       15.78       17.66      1.99 o 
  -5  12   0        6.65        5.12      1.58 o 
  -4  12   0        2.37        0.15      1.38 o 
  -3  12   0        0.62        0.40      1.18 o 
  -2  12   0        9.05       11.75      1.46 o 
  -1  12   0        3.82        2.50      1.28 o 
   0  12   0        1.62        2.85      1.32 o 
   0 -12   1        9.78        7.14      1.37 o 
   1 -12   1        0.01        1.00      1.23 o 
   2 -12   1        4.11        3.58      1.25 o 
   3 -12   1        0.13       -0.46      1.07 o 
   4 -12   1        0.04        1.35      1.43 o 
   5 -12   1       15.54       20.57      1.95 o 
   6 -12   1        4.66        7.67      1.73 o 
  -2 -11   1        8.05        6.21      1.35 o 
  -1 -11   1        4.29        2.91      1.23 o 
   0 -11   1       15.61       15.88      1.46 o 
   1 -11   1        1.81        1.38      1.08 o 
   2 -11   1        5.72        8.24      1.25 o 
   3 -11   1       12.01       14.53      1.54 o 
   4 -11   1       11.29       16.22      1.39 o 
   5 -11   1       27.69       26.81      3.84 o 
   6 -11   1        3.80        2.43      1.37 o 
   7 -11   1        1.21        2.61      1.58 o 
   8 -11   1        0.36        0.02      1.48 o 
  -4 -10   1        0.23        1.69      1.73 o 
  -3 -10   1        0.89        2.12      1.20 o 
  -2 -10   1        9.17       10.87      1.35 o 
  -1 -10   1        7.68        5.93      1.19 o 
   0 -10   1       17.25       17.06      1.39 o 
   1 -10   1        1.89        2.16      1.04 o 
   2 -10   1       63.49       62.50      2.34 o 
   3 -10   1        6.36        6.18      1.18 o 
   4 -10   1       10.54       11.48      1.18 o 
   5 -10   1       40.93       38.11      3.53 o 
   6 -10   1       13.11       14.04      1.70 o 
   7 -10   1       16.29       15.17      1.69 o 
   8 -10   1       11.26       10.68      1.73 o 
   9 -10   1       10.97        9.10      1.88 o 
  -5  -9   1        4.74        2.69      2.18 o 
  -4  -9   1        8.56        7.86      2.18 o 
  -3  -9   1        1.07        3.24      1.26 o 
  -2  -9   1       47.29       46.23      1.96 o 
  -1  -9   1        4.36        3.11      1.02 o 
   0  -9   1       16.04       14.11      1.23 o 
   1  -9   1       16.99       14.30      1.23 o 
   2  -9   1       63.39       57.27      2.19 o 
   3  -9   1        6.29        1.77      1.00 o 
   4  -9   1        7.74        8.00      1.10 o 
   5  -9   1        8.15        7.42      1.47 o 
   6  -9   1        0.67        1.82      1.26 o 
   7  -9   1       13.73       15.19      2.33 o 
   8  -9   1        2.80       -0.81      1.33 o 
   9  -9   1       19.19       19.27      2.02 o 
  -6  -8   1       36.16       34.18      2.60 o 
  -5  -8   1        8.65       10.44      1.84 o 
  -4  -8   1       11.81       11.32      1.55 o 
  -3  -8   1      143.44      137.84      5.64 o 
  -2  -8   1       19.79       22.79      1.96 o 
  -1  -8   1      822.15      788.55     16.70 o 
   0  -8   1        1.42        2.16      0.86 o 
   1  -8   1      107.51      103.73      4.09 o 
   2  -8   1       27.81       26.14      2.92 o 
   3  -8   1        2.79        0.79      0.81 o 
   4  -8   1      139.57      139.61      5.08 o 
   5  -8   1       97.92      104.00      2.83 o 
   6  -8   1       23.92       22.24      1.75 o 
   7  -8   1        5.31        6.93      1.65 o 
   8  -8   1        3.47        5.33      1.44 o 
   9  -8   1       17.07       18.54      1.80 o 
  10  -8   1        1.16        2.17      1.50 o 
  -7  -7   1       38.56       47.87      3.04 o 
  -6  -7   1        5.07        6.84      1.68 o 
  -5  -7   1       85.68       98.96      2.90 o 
  -4  -7   1       53.06       63.23      2.16 o 
  -3  -7   1      163.88      163.76      4.63 o 
  -2  -7   1        2.86        4.58      0.84 o 
  -1  -7   1        0.82        0.09      1.02 o 
   0  -7   1        0.02        0.76      0.74 o 
   1  -7   1       59.76       72.81      2.21 o 
   2  -7   1       37.78       38.08      1.58 o 
   3  -7   1      107.16      109.99      2.48 o 
   4  -7   1       66.22       65.45      1.66 o 
   5  -7   1       97.52       91.38      2.41 o 
   6  -7   1      368.53      372.25     10.09 o 
   7  -7   1      145.34      135.25      4.45 o 
   8  -7   1        6.10        9.36      1.50 o 
   9  -7   1       30.36       34.96      2.28 o 
  10  -7   1        1.13        3.39      1.41 o 
  -7  -6   1        9.87        6.68      1.68 o 
  -6  -6   1       15.80       16.25      3.91 o 
  -5  -6   1        0.00       -0.31      0.81 o 
  -4  -6   1      116.21      113.99      5.10 o 
  -3  -6   1       31.25       27.33      1.31 o 
  -2  -6   1        0.92       -0.04      0.61 o 
  -1  -6   1      526.83      555.64     11.75 o 
   0  -6   1       11.04        9.50      1.13 o 
   1  -6   1       29.83       35.51      1.56 o 
   2  -6   1      157.24      174.19      3.53 o 
   3  -6   1        2.53        0.31      0.54 o 
   4  -6   1      271.06      272.76      5.17 o 
   5  -6   1        5.40        7.33      2.03 o 
   6  -6   1        0.17        1.09      0.97 o 
   7  -6   1       43.54       41.35      4.44 o 
   8  -6   1        3.36        4.96      1.28 o 
   9  -6   1       96.68      104.74      3.94 o 
  10  -6   1        3.33        5.20      1.65 o 
  -8  -5   1        2.04        1.38      1.50 o 
  -7  -5   1        4.76       -1.04      1.30 o 
  -6  -5   1       17.22       12.80      0.97 o 
  -5  -5   1        9.51        6.45      0.81 o 
  -4  -5   1       47.82       47.03      1.68 o 
  -3  -5   1       18.35       14.64      0.92 o 
  -2  -5   1      140.79      152.61      3.91 o 
  -1  -5   1      538.39      604.73     10.88 o 
   0  -5   1      294.91      336.57      7.22 o 
   1  -5   1      275.09      286.95      8.55 o 
   2  -5   1       25.38       36.62      1.15 o 
   3  -5   1       39.81       34.47      1.04 o 
   4  -5   1        8.78        8.02      1.05 o 
   5  -5   1       18.29       17.15      1.30 o 
   6  -5   1       10.18       10.08      1.22 o 
   7  -5   1        0.59       -0.06      1.96 o 
   8  -5   1        1.94        0.95      1.88 o 
   9  -5   1        6.69        7.60      1.43 o 
  10  -5   1       11.43        8.49      1.45 o 
  -9  -4   1        4.09        3.37      1.80 o 
  -8  -4   1        1.55        1.26      1.50 o 
  -7  -4   1        1.52        2.31      1.65 o 
  -6  -4   1        6.53        5.36      0.83 o 
  -5  -4   1        0.03       -0.31      0.51 o 
  -4  -4   1        3.49        1.13      0.46 o 
  -3  -4   1       50.85       65.03      2.50 o 
  -2  -4   1      429.95      433.20     10.14 o 
  -1  -4   1       76.95       75.74      1.54 o 
   0  -4   1       56.61       65.16      1.56 o 
   1  -4   1       28.20       36.99      0.86 o 
   2  -4   1      496.18      527.14      7.75 o 
   3  -4   1       94.68      100.62      1.85 o 
   4  -4   1       39.93       46.54      2.11 o 
   5  -4   1      553.99      613.47     15.67 o 
   6  -4   1        0.01        0.40      1.05 o 
   7  -4   1       83.69       76.80      3.46 o 
   8  -4   1       20.53       20.67      1.45 o 
   9  -4   1       24.12       21.96      1.70 o 
  10  -4   1        0.41        0.05      1.22 o 
  -9  -3   1        0.00       -1.73      1.73 o 
  -8  -3   1       28.74       27.24      4.59 o 
  -7  -3   1       13.28       12.22      1.25 o 
  -6  -3   1      168.87      164.76      4.62 o 
  -5  -3   1        0.02       -0.39      0.52 o 
  -4  -3   1        0.85        1.69      0.46 o 
  -3  -3   1       18.76       23.65      0.85 o 
  -2  -3   1       65.12       63.24      1.22 o 
  -1  -3   1      195.48      181.36      2.82 o 
   0  -3   1      768.29      768.90     13.41 o 
   1  -3   1      224.67      217.44      3.61 o 
   2  -3   1       69.45       71.48      1.23 o 
   3  -3   1        1.80        1.64      0.48 o 
   4  -3   1      311.51      363.60      6.66 o 
   5  -3   1       36.30       38.92      1.75 o 
   6  -3   1      118.92      119.89      2.52 o 
   7  -3   1        0.00        0.16      0.58 o 
   8  -3   1        0.00        2.02      0.95 o 
   9  -3   1        5.72        8.14      1.35 o 
  10  -3   1       15.63       16.70      3.76 o 
  -9  -2   1        0.03       -0.13      2.18 o 
  -8  -2   1       22.35       19.69      1.17 o 
  -7  -2   1       30.17       32.47      1.46 o 
  -6  -2   1        5.94        5.74      0.59 o 
  -5  -2   1      158.94      199.29      5.02 o 
  -4  -2   1        7.13        7.93      1.25 o 
  -3  -2   1     1644.75     1822.96     28.85 o 
  -2  -2   1      128.76      139.64      2.41 o 
  -1  -2   1      699.24      678.91     12.87 o 
   0  -2   1     1333.56     1283.44     18.52 o 
   1  -2   1     2856.07     2684.12     42.74 o 
   2  -2   1     1288.42     1323.93     26.42 o 
   3  -2   1        9.51        9.75      0.45 o 
   4  -2   1      879.29      916.66     13.34 o 
   5  -2   1      186.64      174.04      3.04 o 
   6  -2   1      179.26      184.82      3.26 o 
   7  -2   1       28.38       30.62      1.24 o 
   8  -2   1      131.27      135.40      3.53 o 
   9  -2   1       20.38       16.55      1.65 o 
  10  -2   1      122.61      132.97      6.77 o 
 -10  -1   1        0.08       -1.96      1.96 o 
  -9  -1   1        9.54        8.64      1.69 o 
  -8  -1   1       17.90       19.82      1.16 o 
  -7  -1   1      136.86      138.21      3.45 o 
  -6  -1   1       17.47       18.52      0.87 o 
  -5  -1   1      365.84      368.09      9.81 o 
  -4  -1   1      184.48      202.93      3.49 o 
  -3  -1   1       82.42       96.17      1.67 o 
  -2  -1   1     3965.80     3951.42     56.86 o 
  -1  -1   1     7364.64     6516.86     93.74 o 
   0  -1   1       28.48       -0.07      0.07 o 
   1  -1   1     3035.60     2725.98    103.71 o 
   2  -1   1     9636.28     8897.90    128.33 o 
   3  -1   1      270.36      285.10      4.27 o 
   4  -1   1     1109.84     1152.55     16.74 o 
   5  -1   1       21.91       21.93      0.73 o 
   6  -1   1      339.59      331.82      5.58 o 
   7  -1   1      110.20      101.40      2.29 o 
   8  -1   1       39.15       33.66      3.47 o 
   9  -1   1        1.96        4.96      1.96 o 
  10  -1   1        0.54        1.80      2.11 o 
 -10   0   1       14.24       15.34      2.56 o 
  -9   0   1        0.05       -0.12      1.35 o 
  -8   0   1        2.10        2.69      0.82 o 
  -7   0   1       13.35       13.07      0.92 o 
  -6   0   1       28.60       23.67      0.98 o 
  -5   0   1        0.65        0.29      0.45 o 
  -4   0   1      172.71      182.57      3.18 o 
  -3   0   1      400.34      383.88      6.26 o 
  -2   0   1      713.52      687.50     10.02 o 
  -1   0   1        6.20        0.29      0.11 o 
   0   0   1        0.01        0.00      0.09 o 
   1   0   1        0.07        0.47      0.18 o 
   2   0   1     7214.51     6924.05     99.74 o 
   3   0   1     1023.72     1009.69     14.68 o 
   4   0   1      136.77      144.53      3.00 o 
   5   0   1      946.62     1041.57     16.61 o 
   6   0   1       14.18       16.81      0.79 o 
   7   0   1        6.36        7.87      1.55 o 
   8   0   1       91.64       91.23      2.56 o 
   9   0   1        7.16        6.68      1.48 o 
  10   0   1       12.20        7.67      2.26 o 
 -10   1   1        1.60        1.05      2.11 o 
  -9   1   1        4.46        4.02      0.92 o 
  -8   1   1       76.12       71.70      2.90 o 
  -7   1   1       14.82       13.55      1.31 o 
  -6   1   1      282.98      287.71      5.58 o 
  -5   1   1      206.13      224.47      3.87 o 
  -4   1   1       10.84       17.46      0.62 o 
  -3   1   1      594.15      603.03      9.63 o 
  -2   1   1     3870.63     3659.17     52.76 o 
  -1   1   1      258.46      234.37      5.90 o 
   0   1   1       66.49        0.02      0.15 o 
   1   1   1      494.61      460.92      6.78 o 
   2   1   1       42.27       43.42      1.42 o 
   3   1   1       62.50       67.34      1.24 o 
   4   1   1       39.69       35.05      0.86 o 
   5   1   1        8.60        9.23      0.48 o 
   6   1   1      152.48      142.36      2.89 o 
   7   1   1       14.87       14.68      0.94 o 
   8   1   1       15.02       13.74      2.48 o 
   9   1   1        3.23        1.45      1.48 o 
  10   1   1        0.99        0.00      2.11 o 
 -10   2   1        0.27        0.75      1.35 o 
  -9   2   1        5.31        7.97      1.33 o 
  -8   2   1        0.97        4.82      2.09 o 
  -7   2   1       60.52       59.79      1.69 o 
  -6   2   1      417.97      458.49      8.50 o 
  -5   2   1       19.93       24.67      1.29 o 
  -4   2   1      719.52      766.04     11.53 o 
  -3   2   1      593.31      638.50     11.69 o 
  -2   2   1      946.99      922.79     13.37 o 
  -1   2   1       53.92       55.34      0.98 o 
   0   2   1      495.96      448.45      6.57 o 
   1   2   1     2821.35     2731.20     42.97 o 
   2   2   1      458.78      448.35      6.64 o 
   3   2   1      483.48      555.65      9.96 o 
   4   2   1        0.58        0.84      0.35 o 
   5   2   1        0.40        2.26      0.65 o 
   6   2   1       20.18       16.07      1.46 o 
   7   2   1        5.15        4.81      0.99 o 
   8   2   1        2.29        1.87      1.37 o 
   9   2   1        0.02       -0.38      1.41 o 
 -11   3   1        0.15        0.15      3.31 o 
 -10   3   1        7.51       10.26      1.88 o 
  -9   3   1        2.50        2.21      1.21 o 
  -8   3   1        0.02       -0.65      0.80 o 
  -7   3   1        3.81        4.83      0.64 o 
  -6   3   1        1.13        0.51      0.48 o 
  -5   3   1        1.32        1.21      0.54 o 
  -4   3   1      218.78      207.22      3.51 o 
  -3   3   1       79.57       71.55      1.32 o 
  -2   3   1        8.68        7.20      0.40 o 
  -1   3   1      109.22      120.95      1.96 o 
   0   3   1      363.83      366.53      7.09 o 
   1   3   1       74.70       62.21      1.68 o 
   2   3   1      106.97      112.65      2.38 o 
   3   3   1      527.67      530.39      9.51 o 
   4   3   1       85.28       83.30      2.04 o 
   5   3   1        4.15        6.06      0.49 o 
   6   3   1       74.22       77.89      2.16 o 
   7   3   1       14.19        9.17      1.52 o 
   8   3   1        3.34        3.11      1.47 o 
   9   3   1        0.09        0.84      1.50 o 
 -11   4   1        0.69       -0.75      3.16 o 
 -10   4   1       10.66        9.89      1.47 o 
  -9   4   1        1.21       -0.01      1.09 o 
  -8   4   1       29.58       30.21      1.95 o 
  -7   4   1       58.97       57.34      1.76 o 
  -6   4   1       22.30       25.45      1.08 o 
  -5   4   1       27.23       20.20      0.73 o 
  -4   4   1       24.32       36.51      1.03 o 
  -3   4   1        2.57        0.81      0.43 o 
  -2   4   1      712.12      763.64     11.15 o 
  -1   4   1       24.03       24.33      0.78 o 
   0   4   1       29.50       37.17      1.12 o 
   1   4   1       88.20      108.19      2.21 o 
   2   4   1        7.73        7.92      0.65 o 
   3   4   1      135.22      119.68      3.64 o 
   4   4   1        4.07        4.44      0.48 o 
   5   4   1       15.76       13.23      1.88 o 
   6   4   1       26.20       28.54      1.21 o 
   7   4   1        3.29        5.47      1.47 o 
   8   4   1        0.68        2.23      1.50 o 
 -11   5   1        9.18        9.63      1.96 o 
 -10   5   1        2.34        6.13      1.50 o 
  -9   5   1        1.99       -0.30      2.26 o 
  -8   5   1        1.76        2.29      1.16 o 
  -7   5   1       49.80       40.30      3.16 o 
  -6   5   1      100.30       94.09      3.21 o 
  -5   5   1      192.78      179.00      4.09 o 
  -4   5   1      494.48      555.86     10.15 o 
  -3   5   1       58.93       58.83      1.52 o 
  -2   5   1     2275.38     2640.48     46.98 o 
  -1   5   1      931.99     1051.18     32.20 o 
   0   5   1      456.08      508.96     15.66 o 
   1   5   1       31.36       31.77      1.06 o 
   2   5   1       25.93       17.76      0.88 o 
   3   5   1      122.59      120.27      2.53 o 
   4   5   1       43.88       45.56      2.02 o 
   5   5   1        0.40       -0.09      0.79 o 
   6   5   1       10.18        9.92      1.58 o 
   7   5   1       12.63       11.53      1.70 o 
   8   5   1        1.44        0.19      1.53 o 
 -10   6   1       24.47       29.47      3.31 o 
  -9   6   1        3.34        2.72      1.39 o 
  -8   6   1        3.12        2.86      1.25 o 
  -7   6   1       30.88       30.04      1.88 o 
  -6   6   1      158.97      165.80      4.99 o 
  -5   6   1        2.13        1.33      0.42 o 
  -4   6   1      197.67      204.37      4.36 o 
  -3   6   1      200.79      216.85      4.27 o 
  -2   6   1       34.05       32.88      1.24 o 
  -1   6   1      140.21      170.57      5.99 o 
   0   6   1       10.80       15.45      1.07 o 
   1   6   1      558.28      569.48     12.14 o 
   2   6   1        2.20        2.72      0.73 o 
   3   6   1       93.26       87.28      2.50 o 
   4   6   1       10.16       11.54      1.34 o 
   5   6   1        8.75        6.68      1.73 o 
   6   6   1       17.86       16.30      1.84 o 
   7   6   1        6.27        6.94      1.80 o 
 -10   7   1        5.41        7.17      1.80 o 
  -9   7   1       51.94       58.56      2.93 o 
  -8   7   1       24.12       21.55      1.75 o 
  -7   7   1       25.87       24.16      1.73 o 
  -6   7   1       71.16       63.00      2.70 o 
  -5   7   1       17.93       20.93      1.24 o 
  -4   7   1       23.80       23.91      1.35 o 
  -3   7   1        1.53        3.49      0.77 o 
  -2   7   1       29.09       30.33      1.39 o 
  -1   7   1        0.70        0.76      0.71 o 
   0   7   1       17.69       18.98      1.21 o 
   1   7   1       20.31       15.34      1.09 o 
   2   7   1       11.91       12.44      1.59 o 
   3   7   1       87.16       86.05      3.23 o 
   4   7   1       13.90       13.02      1.13 o 
   5   7   1        0.01       -0.69      1.31 o 
   6   7   1       25.96       23.35      2.26 o 
 -10   8   1       11.39       12.33      1.86 o 
  -9   8   1        6.63        4.33      1.50 o 
  -8   8   1        0.06        0.47      1.26 o 
  -7   8   1       14.47       14.05      2.26 o 
  -6   8   1       11.73        9.12      1.37 o 
  -5   8   1        8.02        8.67      0.92 o 
  -4   8   1        0.08        0.15      0.81 o 
  -3   8   1       13.24       13.34      1.11 o 
  -2   8   1        0.02       -0.32      0.76 o 
  -1   8   1       66.09       59.39      5.03 o 
   0   8   1       18.41       16.16      1.47 o 
   1   8   1      122.69      118.40      3.27 o 
   2   8   1       18.71       18.35      1.91 o 
   3   8   1       20.05       16.25      1.30 o 
   4   8   1       26.73       31.22      2.23 o 
   5   8   1       15.28       14.57      1.91 o 
   6   8   1       14.39       15.19      2.41 o 
  -9   9   1        5.40        6.87      1.65 o 
  -8   9   1       13.20       11.30      2.11 o 
  -7   9   1        4.42        5.41      1.48 o 
  -6   9   1       21.10       19.56      1.69 o 
  -5   9   1       35.75       31.98      1.56 o 
  -4   9   1       25.13       24.89      1.35 o 
  -3   9   1       32.21       29.26      1.97 o 
  -2   9   1       20.19       20.53      1.30 o 
  -1   9   1       55.83       57.26      2.10 o 
   0   9   1       52.50       50.62      2.03 o 
   1   9   1      110.86      117.65      3.36 o 
   2   9   1        1.85        0.25      1.09 o 
   3   9   1        0.11       -0.98      0.98 o 
   4   9   1        5.42        4.39      2.78 o 
   5   9   1        3.72        2.26      1.96 o 
  -9  10   1       16.07       17.07      2.10 o 
  -8  10   1        6.11        6.56      1.59 o 
  -7  10   1       29.21       27.52      2.06 o 
  -6  10   1        3.33        3.61      1.41 o 
  -5  10   1       27.47       25.49      2.93 o 
  -4  10   1        4.96        4.70      1.07 o 
  -3  10   1       70.41       66.17      3.47 o 
  -2  10   1       25.25       18.49      1.41 o 
  -1  10   1       32.84       31.91      1.92 o 
   0  10   1        1.91        2.88      1.09 o 
   1  10   1        3.72        1.47      1.41 o 
   2  10   1        0.08        0.34      1.06 o 
   3  10   1        0.12       -0.29      1.55 o 
  -8  11   1        0.65       -1.48      1.48 o 
  -7  11   1        4.52        4.27      1.63 o 
  -6  11   1        9.97       12.96      1.75 o 
  -5  11   1       15.45       15.04      2.11 o 
  -4  11   1       14.66       12.67      1.32 o 
  -3  11   1        3.50        3.57      1.07 o 
  -2  11   1        0.06       -0.82      1.04 o 
  -1  11   1        1.76        2.13      1.17 o 
   0  11   1        0.39        0.84      2.18 o 
   1  11   1        0.01       -0.10      1.11 o 
   2  11   1        0.81        2.85      1.73 o 
  -6  12   1        1.35        2.50      1.48 o 
  -5  12   1        0.42       -1.44      1.96 o 
  -4  12   1        0.68        0.15      1.09 o 
  -3  12   1        0.07       -1.11      1.11 o 
  -2  12   1        0.63        0.94      1.22 o 
  -1  12   1       24.85       32.09      1.89 o 
   0  12   1        1.45        1.82      1.26 o 
   0 -12   2        0.10       -1.16      1.16 o 
   1 -12   2        0.61        0.74      1.20 o 
   2 -12   2        0.99        1.30      1.22 o 
   3 -12   2        7.42        4.39      1.27 o 
   4 -12   2        5.51        3.61      1.38 o 
   5 -12   2        3.50        5.30      1.58 o 
   6 -12   2        1.81        2.24      1.58 o 
  -2 -11   2        5.58        2.69      1.28 o 
  -1 -11   2        0.02        0.57      1.18 o 
   0 -11   2        0.17        0.38      1.13 o 
   1 -11   2        0.43        0.72      1.07 o 
   2 -11   2       13.42       14.21      1.37 o 
   3 -11   2        0.17        1.42      1.07 o 
   4 -11   2        1.50        1.25      1.32 o 
   5 -11   2        2.21        2.55      1.37 o 
   6 -11   2        1.20        1.88      1.88 o 
   7 -11   2        0.18        1.49      1.54 o 
   8 -11   2        0.44        0.83      1.63 o 
  -4 -10   2        0.79        0.10      1.66 o 
  -3 -10   2       15.80       14.28      1.67 o 
  -2 -10   2       47.90       50.87      2.26 o 
  -1 -10   2        9.25        9.60      2.16 o 
   0 -10   2       24.00       24.34      1.51 o 
   1 -10   2       24.39       19.51      1.39 o 
   2 -10   2        0.30        0.84      0.98 o 
   3 -10   2       45.18       43.88      2.86 o 
   4 -10   2      101.80      105.97      3.21 o 
   5 -10   2        5.92        4.14      1.38 o 
   6 -10   2        0.71       -0.75      1.28 o 
   7 -10   2       24.98       23.80      2.07 o 
   8 -10   2        6.26        5.20      1.69 o 
  -5  -9   2        4.69        5.19      3.69 o 
  -4  -9   2        6.97       10.79      1.73 o 
  -3  -9   2        0.48       -0.09      1.36 o 
  -2  -9   2        8.83        4.90      2.11 o 
  -1  -9   2       33.28       33.20      1.74 o 
   0  -9   2        0.10        1.37      0.98 o 
   1  -9   2      460.44      448.27      9.88 o 
   2  -9   2      149.02      141.85      3.73 o 
   3  -9   2      184.13      179.72      5.24 o 
   4  -9   2      109.47      108.95      3.12 o 
   5  -9   2       94.61       88.00      2.61 o 
   6  -9   2        0.99        0.91      1.33 o 
   7  -9   2      146.01      160.24      9.33 o 
   8  -9   2       10.99       12.65      1.73 o 
   9  -9   2        2.49        4.26      1.59 o 
  -6  -8   2        0.23        0.21      2.63 o 
  -5  -8   2       24.43       26.78      1.52 o 
  -4  -8   2       26.89       23.97      1.89 o 
  -3  -8   2      137.20      152.34      3.96 o 
  -2  -8   2       23.22       25.85      1.35 o 
  -1  -8   2      407.14      423.26      9.30 o 
   0  -8   2       31.04       30.21      1.49 o 
   1  -8   2      147.50      140.46      3.60 o 
   2  -8   2       29.18       27.70      1.36 o 
   3  -8   2        2.43        0.55      1.32 o 
   4  -8   2       36.98       31.94      1.62 o 
   5  -8   2        2.02        0.83      0.73 o 
   6  -8   2      164.11      160.19      5.04 o 
   7  -8   2        2.03        1.67      1.30 o 
   8  -8   2       12.44       10.30      1.55 o 
   9  -8   2        0.00        1.51      1.39 o 
  10  -8   2        0.03        0.37      1.96 o 
  -7  -7   2       35.89       46.98      3.07 o 
  -6  -7   2        8.28        7.17      1.68 o 
  -5  -7   2       92.18      105.91      3.09 o 
  -4  -7   2        7.84        8.88      1.00 o 
  -3  -7   2      332.85      349.65      7.80 o 
  -2  -7   2       75.04       78.00      2.34 o 
  -1  -7   2      134.79      151.37      5.97 o 
   0  -7   2      110.94      115.49      2.96 o 
   1  -7   2       70.36       67.47      2.11 o 
   2  -7   2        5.18        4.64      0.95 o 
   3  -7   2        9.02        7.86      0.67 o 
   4  -7   2      229.43      228.09      4.49 o 
   5  -7   2      101.26      108.94      3.66 o 
   6  -7   2      231.81      234.04      6.74 o 
   7  -7   2      128.84      133.40      4.39 o 
   8  -7   2       49.93       50.75      5.49 o 
   9  -7   2        0.05        2.33      1.58 o 
  10  -7   2        4.89        6.82      1.58 o 
  -7  -6   2       57.86       62.20      3.29 o 
  -6  -6   2        0.00        0.98      0.85 o 
  -5  -6   2       70.00       60.69      2.64 o 
  -4  -6   2       17.63       15.67      1.92 o 
  -3  -6   2       89.45       93.56      3.51 o 
  -2  -6   2        0.01        0.93      0.60 o 
  -1  -6   2      192.28      202.72      6.21 o 
   0  -6   2       49.50       55.55      1.73 o 
   1  -6   2      312.35      305.00      8.34 o 
   2  -6   2       97.65       91.61      2.12 o 
   3  -6   2       19.35       16.05      0.80 o 
   4  -6   2       39.51       37.60      1.61 o 
   5  -6   2        1.07        1.96      1.35 o 
   6  -6   2       80.48       80.10      2.89 o 
   7  -6   2       23.15       18.76      2.86 o 
   8  -6   2        0.20        0.86      1.16 o 
   9  -6   2       54.40       57.73      2.73 o 
  10  -6   2       17.85       18.23      1.80 o 
  -8  -5   2        2.21        3.08      1.64 o 
  -7  -5   2        2.89        0.39      1.44 o 
  -6  -5   2        0.02       -0.48      0.81 o 
  -5  -5   2        1.01        2.54      1.31 o 
  -4  -5   2       62.34       58.68      1.89 o 
  -3  -5   2       14.44       15.12      1.29 o 
  -2  -5   2      132.52      132.03      3.68 o 
  -1  -5   2      220.94      225.07      4.98 o 
   0  -5   2      146.50      162.15      3.21 o 
   1  -5   2      174.62      163.21      3.45 o 
   2  -5   2      233.84      250.78      4.25 o 
   3  -5   2      292.36      292.81      4.92 o 
   4  -5   2      597.89      588.49     14.99 o 
   5  -5   2        0.03        0.01      0.86 o 
   6  -5   2       16.62       16.47      1.30 o 
   7  -5   2        1.26        2.60      1.13 o 
   8  -5   2      129.82      132.72      4.37 o 
   9  -5   2       24.33       24.52      2.26 o 
  10  -5   2        0.00       -1.20      1.21 o 
  -9  -4   2        0.77        0.11      1.96 o 
  -8  -4   2       31.49       30.23      2.35 o 
  -7  -4   2       27.17       27.24      2.06 o 
  -6  -4   2        4.83        5.38      0.83 o 
  -5  -4   2        1.63        1.52      0.70 o 
  -4  -4   2        0.36        0.43      0.67 o 
  -3  -4   2       12.45       11.61      0.65 o 
  -2  -4   2       91.04      109.77      2.53 o 
  -1  -4   2        3.99        2.55      0.46 o 
   0  -4   2      245.16      283.87      5.67 o 
   1  -4   2       23.21       24.55      0.70 o 
   2  -4   2      395.68      392.16      6.56 o 
   3  -4   2        0.25        0.97      0.28 o 
   4  -4   2       28.97       30.99      1.52 o 
   5  -4   2       77.65       86.53      2.85 o 
   6  -4   2       21.46       24.12      1.47 o 
   7  -4   2        0.67        0.59      1.96 o 
   8  -4   2        2.84        3.06      1.08 o 
   9  -4   2       10.96       12.67      1.88 o 
  10  -4   2        3.42        1.35      2.86 o 
  -9  -3   2        1.30       -0.37      1.65 o 
  -8  -3   2       64.94       71.51      3.43 o 
  -7  -3   2        4.47        2.43      1.63 o 
  -6  -3   2       52.06       54.26      2.54 o 
  -5  -3   2       48.82       51.44      1.77 o 
  -4  -3   2       99.23       89.99      1.97 o 
  -3  -3   2       34.93       27.63      0.93 o 
  -2  -3   2        4.04        8.26      0.71 o 
  -1  -3   2       27.25       35.88      0.94 o 
   0  -3   2       24.39       30.40      1.21 o 
   1  -3   2      413.45      432.08      6.36 o 
   2  -3   2      118.59       98.68      1.62 o 
   3  -3   2      298.70      310.60      5.65 o 
   4  -3   2       16.52       22.96      1.03 o 
   5  -3   2       99.72      109.26      2.73 o 
   6  -3   2      112.77      112.24      2.36 o 
   7  -3   2       29.72       35.33      1.39 o 
   8  -3   2       42.46       40.16      2.03 o 
   9  -3   2        7.69        9.17      1.22 o 
 -10  -2   2        2.56        4.21      2.26 o 
  -9  -2   2        1.00        1.04      1.55 o 
  -8  -2   2       11.57        9.50      1.01 o 
  -7  -2   2        0.29       -0.51      1.18 o 
  -6  -2   2       12.15       13.06      1.06 o 
  -5  -2   2       61.50       64.62      2.35 o 
  -4  -2   2      180.25      188.58      5.41 o 
  -3  -2   2       35.98       31.66      0.86 o 
  -2  -2   2     3096.11     3037.73     43.73 o 
  -1  -2   2      609.73      575.43     10.91 o 
   0  -2   2     2778.20     2652.94     38.18 o 
   1  -2   2     1001.40      978.63     14.18 o 
   2  -2   2       51.18       52.00      0.92 o 
   3  -2   2      125.30      126.92      2.23 o 
   4  -2   2     1130.92     1190.66     17.29 o 
   5  -2   2     1114.97     1132.24     18.02 o 
   6  -2   2      560.74      584.12      9.48 o 
   7  -2   2        9.41        8.92      0.71 o 
   8  -2   2      385.13      400.39      8.84 o 
   9  -2   2       13.03       12.63      2.26 o 
  10  -2   2       98.04       99.12      5.57 o 
 -10  -1   2        1.19       -0.75      1.52 o 
  -9  -1   2        4.41        5.54      1.80 o 
  -8  -1   2        3.41        3.18      1.14 o 
  -7  -1   2        0.05        0.26      0.78 o 
  -6  -1   2       17.17       17.29      1.03 o 
  -5  -1   2      186.32      213.07      4.10 o 
  -4  -1   2        0.72       -0.31      0.43 o 
  -3  -1   2      848.04      884.36     14.12 o 
  -2  -1   2     7153.40     6888.05     98.95 o 
  -1  -1   2     3351.00     3064.67     44.15 o 
   0  -1   2     3811.53     3199.59     95.44 o 
   1  -1   2       37.12       35.86      0.62 o 
   2  -1   2     6498.45     6274.34     90.42 o 
   3  -1   2       29.35       25.21      0.74 o 
   4  -1   2      312.66      341.46      5.61 o 
   5  -1   2       68.33       72.47      1.52 o 
   6  -1   2      387.04      397.20      6.58 o 
   7  -1   2        1.14        2.12      0.61 o 
   8  -1   2      232.46      239.69      5.47 o 
   9  -1   2        3.99        3.61      2.11 o 
  10  -1   2        9.84        7.97      2.26 o 
 -10   0   2        5.79        5.72      2.11 o 
  -9   0   2       33.17       31.31      1.66 o 
  -8   0   2        3.52        3.81      0.92 o 
  -7   0   2       73.14       73.51      2.60 o 
  -6   0   2      133.30      126.63      3.25 o 
  -5   0   2      188.04      193.63      3.43 o 
  -4   0   2      729.12      765.13     12.27 o 
  -3   0   2      666.13      669.16      9.79 o 
  -2   0   2    15624.86    13462.65    524.39 o 
  -1   0   2      261.56      232.66      5.49 o 
   0   0   2     4467.72        0.06      0.16 o 
   1   0   2     5431.64     4891.89     83.48 o 
   2   0   2     2107.06     2128.11     30.87 o 
   3   0   2      285.58      283.94      4.26 o 
   4   0   2       60.74       73.80      1.43 o 
   5   0   2      310.68      293.82      4.89 o 
   6   0   2       30.30       28.56      0.94 o 
   7   0   2       90.26       84.03      2.49 o 
   8   0   2       35.39       30.77      3.84 o 
   9   0   2        0.00        0.93      1.37 o 
  10   0   2        0.25       -1.50      2.11 o 
 -10   1   2       32.13       34.75      3.31 o 
  -9   1   2        4.26        3.72      1.02 o 
  -8   1   2       20.02       23.86      1.32 o 
  -7   1   2        8.66       10.05      0.92 o 
  -6   1   2       53.86       52.94      1.55 o 
  -5   1   2      701.03      758.05     12.21 o 
  -4   1   2      874.59      953.59     15.21 o 
  -3   1   2      585.98      617.73     12.32 o 
  -2   1   2     2930.69     3004.88     43.24 o 
  -1   1   2     2520.01     2416.86     34.86 o 
   0   1   2     1970.76     1920.20     27.75 o 
   1   1   2     3474.79     3397.87     49.47 o 
   2   1   2     2639.28     2613.27     46.98 o 
   3   1   2       86.03       86.21      2.01 o 
   4   1   2      505.28      524.78      9.38 o 
   5   1   2       51.90       59.01      1.32 o 
   6   1   2       36.60       35.08      1.28 o 
   7   1   2        0.25        0.52      0.54 o 
   8   1   2        8.04        8.22      1.49 o 
   9   1   2        0.14       -0.69      1.65 o 
 -11   2   2        0.40        4.81      2.41 o 
 -10   2   2        0.01        3.67      1.36 o 
  -9   2   2        8.39       12.58      1.47 o 
  -8   2   2       60.06       59.31      2.04 o 
  -7   2   2        4.59        5.78      1.00 o 
  -6   2   2       38.19       42.14      1.33 o 
  -5   2   2        0.98       -0.05      0.75 o 
  -4   2   2       16.57       16.10      0.84 o 
  -3   2   2      414.15      390.88      5.79 o 
  -2   2   2     1069.35     1103.02     23.69 o 
  -1   2   2     6938.48     6229.92     89.59 o 
   0   2   2     3504.17     3516.89     55.34 o 
   1   2   2      835.29      832.51     12.10 o 
   2   2   2      284.06      274.91      4.15 o 
   3   2   2      442.22      472.43      8.45 o 
   4   2   2       46.28       47.36      1.13 o 
   5   2   2        1.89        0.62      0.55 o 
   6   2   2      147.71      153.81      3.62 o 
   7   2   2        0.01        0.60      1.26 o 
   8   2   2       10.37        6.86      1.58 o 
   9   2   2        0.69        1.43      1.55 o 
 -11   3   2        2.38        1.50      3.16 o 
 -10   3   2        3.90        4.27      1.35 o 
  -9   3   2       41.25       37.59      2.23 o 
  -8   3   2        0.02        0.33      0.84 o 
  -7   3   2        2.09        2.20      0.69 o 
  -6   3   2       12.16       11.80      1.41 o 
  -5   3   2       27.77       38.82      1.28 o 
  -4   3   2        9.85       12.48      0.87 o 
  -3   3   2      498.00      521.15      7.67 o 
  -2   3   2      601.72      604.30     17.77 o 
  -1   3   2      217.01      200.47      3.37 o 
   0   3   2        9.16        6.29      0.46 o 
   1   3   2     1153.00     1145.20     19.64 o 
   2   3   2       15.58       12.78      0.54 o 
   3   3   2      189.00      193.71      4.75 o 
   4   3   2      368.42      397.64     11.46 o 
   5   3   2       11.23        9.41      0.54 o 
   6   3   2       86.04       85.28      2.31 o 
   7   3   2        1.65        3.16      1.43 o 
   8   3   2       29.72       24.79      2.10 o 
   9   3   2        0.09       -0.38      3.61 o 
 -11   4   2        3.75        5.09      2.41 o 
 -10   4   2        0.60       -0.66      1.50 o 
  -9   4   2       10.87       10.45      1.45 o 
  -8   4   2        2.02        2.49      1.06 o 
  -7   4   2        8.92        9.68      0.84 o 
  -6   4   2        0.00       -0.04      0.44 o 
  -5   4   2        2.98        1.79      0.63 o 
  -4   4   2      175.98      183.04      3.55 o 
  -3   4   2        0.33        1.91      0.61 o 
  -2   4   2        4.05        4.45      0.43 o 
  -1   4   2        0.72        3.91      0.44 o 
   0   4   2      986.58     1120.39     16.29 o 
   1   4   2        5.82        2.81      0.42 o 
   2   4   2       17.83       23.80      0.96 o 
   3   4   2       18.58       18.95      0.76 o 
   4   4   2      169.10      170.42      4.84 o 
   5   4   2        0.75       -0.34      1.08 o 
   6   4   2       64.91       60.97      2.93 o 
   7   4   2        0.08       -0.73      1.33 o 
   8   4   2        4.67        2.14      1.59 o 
 -11   5   2        6.12        4.86      1.73 o 
 -10   5   2       17.92       15.32      1.82 o 
  -9   5   2        5.25        2.48      1.28 o 
  -8   5   2       28.34       27.07      1.75 o 
  -7   5   2        0.11        1.12      0.62 o 
  -6   5   2        8.53        7.06      0.69 o 
  -5   5   2        5.27        4.94      0.55 o 
  -4   5   2      192.05      197.08      3.89 o 
  -3   5   2      376.50      454.04      8.40 o 
  -2   5   2     1637.95     1810.29     32.35 o 
  -1   5   2     1193.40     1285.62     30.13 o 
   0   5   2      797.66      903.96     16.09 o 
   1   5   2       10.51       12.17      0.62 o 
   2   5   2       14.64       22.41      1.69 o 
   3   5   2       44.48       42.39      1.24 o 
   4   5   2        2.31        1.56      0.53 o 
   5   5   2       15.78       17.15      1.61 o 
   6   5   2        0.21       -1.23      2.86 o 
   7   5   2        0.22        0.51      1.36 o 
   8   5   2        7.27        7.38      1.73 o 
 -10   6   2       13.41       12.32      1.78 o 
  -9   6   2       14.48       13.81      1.61 o 
  -8   6   2      148.18      153.61      9.85 o 
  -7   6   2       44.24       47.43      3.38 o 
  -6   6   2       66.24       66.73      1.94 o 
  -5   6   2       18.60       16.81      1.04 o 
  -4   6   2      185.93      194.44      4.99 o 
  -3   6   2        0.01        0.15      0.58 o 
  -2   6   2        1.38        0.58      0.81 o 
  -1   6   2      418.35      456.47      9.77 o 
   0   6   2       20.04       24.23      1.20 o 
   1   6   2       69.38       69.10      2.10 o 
   2   6   2       18.97       17.23      1.86 o 
   3   6   2       69.05       65.30      2.33 o 
   4   6   2        7.70        7.95      0.91 o 
   5   6   2        0.05       -0.78      1.65 o 
   6   6   2        0.02       -1.28      1.28 o 
   7   6   2        0.34       -0.03      1.50 o 
 -10   7   2       13.93       15.99      2.71 o 
  -9   7   2        6.19        9.98      1.61 o 
  -8   7   2       93.91       96.29      3.72 o 
  -7   7   2       65.55       74.20      3.00 o 
  -6   7   2       55.43       69.40      2.12 o 
  -5   7   2       65.97       71.48      1.81 o 
  -4   7   2        0.74        0.77      0.61 o 
  -3   7   2        2.35        0.94      0.72 o 
  -2   7   2       15.97       13.03      1.15 o 
  -1   7   2        9.38       10.15      0.95 o 
   0   7   2       54.82       63.89      3.77 o 
   1   7   2        0.80        0.57      0.78 o 
   2   7   2       11.03       12.63      1.03 o 
   3   7   2       57.00       54.37      1.95 o 
   4   7   2       24.00       19.81      1.78 o 
   5   7   2       28.31       24.17      1.98 o 
   6   7   2        2.65        2.79      1.66 o 
 -10   8   2        7.91        8.72      1.75 o 
  -9   8   2        3.84        1.11      1.50 o 
  -8   8   2       16.46       17.44      1.73 o 
  -7   8   2      124.66      123.52      5.19 o 
  -6   8   2       13.80       13.28      0.98 o 
  -5   8   2      139.80      146.46      3.72 o 
  -4   8   2        1.07        1.18      0.81 o 
  -3   8   2       17.42       20.94      1.21 o 
  -2   8   2       54.17       50.28      2.88 o 
  -1   8   2        9.73        9.16      1.02 o 
   0   8   2      127.97      125.49      3.38 o 
   1   8   2       32.57       25.76      2.00 o 
   2   8   2      112.52      117.97      7.46 o 
   3   8   2        3.40        3.33      0.99 o 
   4   8   2        0.10        0.24      1.30 o 
   5   8   2       44.33       49.20      5.19 o 
  -9   9   2        0.55       -0.17      2.56 o 
  -8   9   2       12.25       13.42      1.73 o 
  -7   9   2       13.24       11.76      2.03 o 
  -6   9   2       24.19       24.69      1.91 o 
  -5   9   2        1.61        2.47      0.97 o 
  -4   9   2       12.89       11.66      1.40 o 
  -3   9   2        8.33        8.21      1.03 o 
  -2   9   2       12.34       14.11      1.55 o 
  -1   9   2        0.01       -0.87      0.87 o 
   0   9   2        3.62        2.73      0.96 o 
   1   9   2        4.34        5.65      1.01 o 
   2   9   2       13.44       11.12      1.56 o 
   3   9   2        5.58        4.12      1.61 o 
   4   9   2        6.59        7.62      1.96 o 
  -9  10   2        5.55        4.86      1.66 o 
  -8  10   2        3.47        0.80      1.55 o 
  -7  10   2       46.28       47.60      3.38 o 
  -6  10   2        3.29        0.47      1.26 o 
  -5  10   2        3.91        3.32      1.06 o 
  -4  10   2       10.23       12.09      1.27 o 
  -3  10   2       48.93       42.23      1.89 o 
  -2  10   2        9.06        9.62      1.19 o 
  -1  10   2        0.93        1.22      1.00 o 
   0  10   2        0.37        0.16      1.01 o 
   1  10   2        6.42        6.29      1.14 o 
   2  10   2        0.42        0.64      1.03 o 
   3  10   2        0.01       -0.73      1.43 o 
  -8  11   2        3.63        4.46      1.73 o 
  -7  11   2        0.79        2.00      3.23 o 
  -6  11   2        0.30       -0.99      1.44 o 
  -5  11   2        0.21        1.52      1.33 o 
  -4  11   2        0.03       -0.14      1.07 o 
  -3  11   2       18.47       18.72      1.47 o 
  -2  11   2       13.92       13.42      1.39 o 
  -1  11   2       22.39       22.77      1.57 o 
   0  11   2       12.29       12.82      1.42 o 
   1  11   2        0.88        0.34      1.13 o 
   2  11   2        1.23        1.83      2.11 o 
  -6  12   2        1.28        2.38      1.52 o 
  -5  12   2        0.02        2.63      1.49 o 
  -4  12   2        4.21        2.87      1.21 o 
  -3  12   2        0.74        0.06      1.16 o 
  -2  12   2       12.13       12.23      2.81 o 
  -1  12   2        3.78        7.68      1.52 o 
   0  12   2        7.27        4.91      1.35 o 
   0 -12   3        0.32        0.10      1.22 o 
   1 -12   3        0.04        1.48      1.18 o 
   2 -12   3        1.09       -0.65      1.16 o 
   3 -12   3        0.32        0.41      1.10 o 
   4 -12   3        3.68        4.44      1.49 o 
   5 -12   3        1.08        1.26      1.48 o 
   6 -12   3        0.39        1.20      1.60 o 
  -2 -11   3       37.93       40.61      2.15 o 
  -1 -11   3        1.93        2.54      1.16 o 
   0 -11   3        2.82        2.16      1.18 o 
   1 -11   3       19.24       19.09      1.47 o 
   2 -11   3        0.42        0.75      1.08 o 
   3 -11   3        2.14        1.64      1.10 o 
   4 -11   3       15.04       16.83      1.38 o 
   5 -11   3        0.03        0.01      1.65 o 
   6 -11   3       21.45       25.26      2.02 o 
   7 -11   3        1.14        1.95      1.52 o 
  -4 -10   3        3.55        2.34      1.66 o 
  -3 -10   3        0.51        2.06      1.61 o 
  -2 -10   3        7.92        8.88      1.29 o 
  -1 -10   3       56.94       59.77      2.31 o 
   0 -10   3       28.29       26.70      1.55 o 
   1 -10   3        0.11        0.01      0.94 o 
   2 -10   3       38.02       40.19      1.85 o 
   3 -10   3      230.77      228.89      5.56 o 
   4 -10   3        1.39        1.01      0.98 o 
   5 -10   3       65.95       67.79      4.06 o 
   6 -10   3        0.02       -1.26      1.26 o 
   7 -10   3       78.08       77.27      3.38 o 
   8 -10   3        2.08        2.89      3.69 o 
  -5  -9   3        0.32        0.90      1.55 o 
  -4  -9   3        8.30       11.24      1.27 o 
  -3  -9   3       28.90       25.77      1.53 o 
  -2  -9   3        9.88       16.43      1.30 o 
  -1  -9   3      227.93      254.45      5.99 o 
   0  -9   3        0.88        0.22      1.00 o 
   1  -9   3      565.99      555.38     12.06 o 
   2  -9   3       40.85       44.27      1.99 o 
   3  -9   3      397.26      409.41     16.13 o 
   4  -9   3      235.12      261.67      6.11 o 
   5  -9   3      146.78      147.79      4.78 o 
   6  -9   3        9.13        6.38      1.43 o 
   7  -9   3       23.78       19.93      1.77 o 
   8  -9   3        2.71        2.79      1.52 o 
   9  -9   3        3.94        4.33      2.03 o 
  -6  -8   3        1.80        1.89      1.57 o 
  -5  -8   3        6.01        7.38      1.14 o 
  -4  -8   3        0.93        2.00      0.94 o 
  -3  -8   3       44.62       49.28      1.95 o 
  -2  -8   3        0.46        1.54      0.83 o 
  -1  -8   3      276.34      270.37      6.23 o 
   0  -8   3        2.34        1.81      0.82 o 
   1  -8   3      496.76      487.87     10.59 o 
   2  -8   3       15.40       15.11      1.26 o 
   3  -8   3       71.99       76.91      2.82 o 
   4  -8   3      688.37      694.90     14.73 o 
   5  -8   3       13.36       13.20      1.84 o 
   6  -8   3      151.18      165.94      5.21 o 
   7  -8   3       27.74       28.73      1.91 o 
   8  -8   3        0.00        1.27      1.33 o 
   9  -8   3        0.87        0.60      1.39 o 
  -7  -7   3       11.82       16.68      2.17 o 
  -6  -7   3      102.50      108.51      3.23 o 
  -5  -7   3       60.07       71.00      2.48 o 
  -4  -7   3       74.65       82.32      2.56 o 
  -3  -7   3        2.36        0.71      1.32 o 
  -2  -7   3        7.48        8.45      0.89 o 
  -1  -7   3       13.59       11.84      1.07 o 
   0  -7   3      124.25      123.05      3.11 o 
   1  -7   3        7.52        7.11      0.79 o 
   2  -7   3       25.07       28.29      1.30 o 
   3  -7   3       41.79       48.63      1.61 o 
   4  -7   3        4.20        3.43      0.92 o 
   5  -7   3       47.17       40.66      2.48 o 
   6  -7   3       10.48        5.57      1.35 o 
   7  -7   3       55.31       57.00      4.96 o 
   8  -7   3        0.72        1.14      1.65 o 
   9  -7   3        5.73        4.22      1.31 o 
  10  -7   3       13.25       13.34      1.70 o 
  -7  -6   3       28.32       29.36      2.48 o 
  -6  -6   3       17.50       15.23      1.20 o 
  -5  -6   3       26.36       27.46      2.01 o 
  -4  -6   3       26.02       22.06      1.72 o 
  -3  -6   3       67.02       64.72      2.03 o 
  -2  -6   3       80.60       80.99      2.31 o 
  -1  -6   3        0.21        0.75      1.10 o 
   0  -6   3       72.58       85.21      3.14 o 
   1  -6   3      114.64      115.07      2.86 o 
   2  -6   3      349.58      389.50      7.31 o 
   3  -6   3       38.60       41.32      1.24 o 
   4  -6   3       82.60       84.69      2.23 o 
   5  -6   3        7.89       10.59      1.22 o 
   6  -6   3       15.14       12.30      1.43 o 
   7  -6   3       95.90      100.86      4.59 o 
   8  -6   3       10.75       14.85      2.26 o 
   9  -6   3        5.64        4.28      1.65 o 
  10  -6   3        8.05       10.43      2.18 o 
  -8  -5   3        0.14       -0.62      1.61 o 
  -7  -5   3        0.51        0.01      0.89 o 
  -6  -5   3       31.19       31.22      1.65 o 
  -5  -5   3       16.39       16.87      1.10 o 
  -4  -5   3       14.54       13.54      1.45 o 
  -3  -5   3        2.12        1.80      0.67 o 
  -2  -5   3       10.99        7.45      0.73 o 
  -1  -5   3      146.17      124.29      3.01 o 
   0  -5   3        1.65        0.34      0.46 o 
   1  -5   3      127.97      144.08      3.85 o 
   2  -5   3       22.82       29.63      0.99 o 
   3  -5   3        0.58        1.32      0.41 o 
   4  -5   3       49.20       51.87      2.07 o 
   5  -5   3       39.61       43.49      1.91 o 
   6  -5   3       10.04       11.97      1.88 o 
   7  -5   3       11.33       13.16      1.43 o 
   8  -5   3       21.08       22.80      1.64 o 
   9  -5   3        1.08        6.32      2.71 o 
  10  -5   3       21.10       17.60      3.46 o 
  -9  -4   3        0.28       -0.25      1.65 o 
  -8  -4   3        0.42       -0.19      1.44 o 
  -7  -4   3        4.53        4.85      0.92 o 
  -6  -4   3       84.13       78.43      2.93 o 
  -5  -4   3       19.96       24.17      1.43 o 
  -4  -4   3       10.62        8.98      0.80 o 
  -3  -4   3       10.72       14.04      1.54 o 
  -2  -4   3      266.20      278.07      7.34 o 
  -1  -4   3        0.12       -0.12      0.38 o 
   0  -4   3       10.24       16.84      0.60 o 
   1  -4   3      103.98       94.05      1.59 o 
   2  -4   3        0.78        1.19      0.33 o 
   3  -4   3       13.55       23.73      0.69 o 
   4  -4   3       44.17       35.52      1.64 o 
   5  -4   3       38.63       41.02      3.84 o 
   6  -4   3       10.87       11.59      1.05 o 
   7  -4   3       58.07       63.27      2.56 o 
   8  -4   3       31.11       32.59      1.86 o 
   9  -4   3        5.13        4.92      1.11 o 
  10  -4   3       15.25       18.95      3.91 o 
  -9  -3   3        0.85        2.30      1.61 o 
  -8  -3   3        0.28       -1.24      1.24 o 
  -7  -3   3        9.92        6.31      1.00 o 
  -6  -3   3       45.72       48.65      1.74 o 
  -5  -3   3      332.38      332.96      7.32 o 
  -4  -3   3        0.99        0.84      0.66 o 
  -3  -3   3     1525.97     1669.82     41.21 o 
  -2  -3   3      358.79      387.65      7.38 o 
  -1  -3   3       22.13       26.06      1.26 o 
   0  -3   3       15.08       17.82      0.66 o 
   1  -3   3       48.11       59.14      1.36 o 
   2  -3   3     1188.94     1128.48     16.34 o 
   3  -3   3      830.73      941.50     13.69 o 
   4  -3   3        2.35        0.78      0.32 o 
   5  -3   3      183.62      208.36      3.95 o 
   6  -3   3        9.52        8.40      0.56 o 
   7  -3   3        4.68        4.72      0.71 o 
   8  -3   3       18.06       13.72      1.23 o 
   9  -3   3        6.84        5.81      2.48 o 
  10  -3   3       27.80       19.40      2.86 o 
 -10  -2   3        1.22       -0.86      1.66 o 
  -9  -2   3       34.26       34.92      2.42 o 
  -8  -2   3        2.81        2.34      0.90 o 
  -7  -2   3      169.79      169.72      4.21 o 
  -6  -2   3        6.54        5.45      0.80 o 
  -5  -2   3      408.66      417.00      8.98 o 
  -4  -2   3      600.49      600.56     10.81 o 
  -3  -2   3        9.33       14.05      0.74 o 
  -2  -2   3      665.02      637.00      9.36 o 
  -1  -2   3       33.19       38.96      0.82 o 
   0  -2   3      838.25      764.99     15.15 o 
   1  -2   3     2789.99     2760.41     39.75 o 
   2  -2   3      247.42      233.11      3.48 o 
   3  -2   3      502.86      546.44      7.99 o 
   4  -2   3       20.03       16.35      0.57 o 
   5  -2   3      262.53      283.49      4.73 o 
   6  -2   3       13.31       11.48      0.72 o 
   7  -2   3       12.39       11.86      0.63 o 
   8  -2   3       57.43       50.25      3.76 o 
   9  -2   3       12.99        9.18      2.11 o 
  10  -2   3       34.74       29.78      3.16 o 
 -10  -1   3        0.02        0.60      1.58 o 
  -9  -1   3        9.72        8.25      1.38 o 
  -8  -1   3       36.92       37.67      1.68 o 
  -7  -1   3       64.44       53.38      1.89 o 
  -6  -1   3       96.00       95.50      2.60 o 
  -5  -1   3      295.78      287.19     10.68 o 
  -4  -1   3      675.96      711.94     16.37 o 
  -3  -1   3        0.80        1.27      0.40 o 
  -2  -1   3     5310.89     5079.29     92.93 o 
  -1  -1   3      528.27      515.45     10.01 o 
   0  -1   3      173.58      148.06      2.27 o 
   1  -1   3     1517.15     1501.04     21.72 o 
   2  -1   3     4434.07     4285.18     61.71 o 
   3  -1   3      153.56      163.72      2.56 o 
   4  -1   3     1305.10     1347.46     19.54 o 
   5  -1   3      375.66      346.82      6.31 o 
   6  -1   3        1.83        1.38      0.82 o 
   7  -1   3      186.18      183.72      4.22 o 
   8  -1   3        1.03        0.98      1.58 o 
   9  -1   3       22.73       20.16      2.41 o 
  10  -1   3        7.40        8.12      2.41 o 
 -10   0   3        0.02        3.16      1.96 o 
  -9   0   3        1.14        1.30      0.95 o 
  -8   0   3       90.29       93.31      3.22 o 
  -7   0   3        0.00       -0.45      0.74 o 
  -6   0   3        5.44        9.41      0.92 o 
  -5   0   3      777.40      763.73     16.01 o 
  -4   0   3      998.24     1076.39     17.17 o 
  -3   0   3     2019.52     2011.85     29.05 o 
  -2   0   3      911.61      891.39     12.94 o 
  -1   0   3     2882.11     2801.41     56.48 o 
   0   0   3      754.49      794.44     11.55 o 
   1   0   3     2915.66     2760.08     39.84 o 
   2   0   3     1654.13     1579.82     25.25 o 
   3   0   3     1233.83     1317.42     19.14 o 
   4   0   3      556.32      631.65     10.13 o 
   5   0   3        0.30        0.40      0.41 o 
   6   0   3       28.94       28.69      1.14 o 
   7   0   3       24.55       23.90      1.77 o 
   8   0   3        0.24       -1.14      1.22 o 
   9   0   3       13.42       11.13      2.41 o 
  10   0   3        4.94        5.11      2.26 o 
 -10   1   3        0.72        2.11      1.73 o 
  -9   1   3       28.63       23.96      1.45 o 
  -8   1   3       10.02       10.64      1.13 o 
  -7   1   3      142.67      137.23      3.55 o 
  -6   1   3       18.69       19.67      1.07 o 
  -5   1   3       18.26       19.26      0.90 o 
  -4   1   3      168.59      183.83      3.19 o 
  -3   1   3      155.06      144.22      2.32 o 
  -2   1   3     5163.93     5007.64    109.50 o 
  -1   1   3     4016.98     3876.49     60.78 o 
   0   1   3     2820.51     2662.88     38.35 o 
   1   1   3     7453.60     7014.16    104.96 o 
   2   1   3      451.09      440.75      9.81 o 
   3   1   3      214.12      214.52      4.89 o 
   4   1   3       25.84       27.85      1.54 o 
   5   1   3        0.25       -0.90      0.90 o 
   6   1   3        0.37        0.11      1.08 o 
   7   1   3       10.18        7.28      1.37 o 
   8   1   3        4.20        5.28      1.37 o 
   9   1   3        0.18       -1.36      1.36 o 
 -10   2   3       25.47       24.54      2.56 o 
  -9   2   3        8.63        7.52      1.35 o 
  -8   2   3       45.38       42.24      1.76 o 
  -7   2   3       32.16       37.60      1.54 o 
  -6   2   3        0.98        0.06      0.60 o 
  -5   2   3       70.57       58.08      1.56 o 
  -4   2   3     1035.65     1095.39     17.46 o 
  -3   2   3     1400.06     1376.13     19.96 o 
  -2   2   3      248.89      229.04      3.48 o 
  -1   2   3      363.20      365.16      7.50 o 
   0   2   3      956.90      919.38     13.31 o 
   1   2   3     2002.92     2092.95     30.20 o 
   2   2   3      613.73      647.05     10.52 o 
   3   2   3       59.52       62.58      2.63 o 
   4   2   3      343.70      384.60     10.42 o 
   5   2   3        6.95        5.32      2.03 o 
   6   2   3       64.58       60.74      2.67 o 
   7   2   3        1.93        0.44      1.65 o 
   8   2   3        0.75        0.10      1.41 o 
   9   2   3        0.01       -0.79      1.55 o 
 -11   3   3       11.13       10.05      2.71 o 
 -10   3   3       12.25       12.07      1.58 o 
  -9   3   3       12.46       16.77      2.86 o 
  -8   3   3       22.05       21.62      1.87 o 
  -7   3   3        4.09        2.77      0.65 o 
  -6   3   3        0.98        1.06      0.55 o 
  -5   3   3       65.07       78.39      1.84 o 
  -4   3   3       22.72       21.52      0.87 o 
  -3   3   3      295.62      302.80      7.98 o 
  -2   3   3        0.01        0.70      0.34 o 
  -1   3   3      332.08      363.06      5.43 o 
   0   3   3       82.35       87.50      1.51 o 
   1   3   3      178.39      193.59      3.02 o 
   2   3   3       64.90       64.89      1.40 o 
   3   3   3       87.37       85.21      1.82 o 
   4   3   3       25.21       27.86      1.88 o 
   5   3   3        3.26        3.24      1.02 o 
   6   3   3       58.98       57.00      2.71 o 
   7   3   3        2.13        5.86      1.36 o 
   8   3   3       17.09       14.44      2.86 o 
 -11   4   3        0.07       -1.07      2.48 o 
 -10   4   3        0.01       -1.21      1.21 o 
  -9   4   3        2.98        1.09      1.28 o 
  -8   4   3        0.16        1.73      0.84 o 
  -7   4   3       80.75       83.18      2.00 o 
  -6   4   3       18.80       19.78      0.90 o 
  -5   4   3       24.86       31.01      1.06 o 
  -4   4   3        5.95        5.36      0.57 o 
  -3   4   3      975.03      998.44     18.89 o 
  -2   4   3      581.82      665.82     17.99 o 
  -1   4   3      187.24      202.37      3.19 o 
   0   4   3      548.19      655.47     12.84 o 
   1   4   3       55.01       61.27      1.47 o 
   2   4   3      219.98      277.18      5.14 o 
   3   4   3        0.15        0.28      0.61 o 
   4   4   3        0.02        0.26      0.41 o 
   5   4   3        4.63        4.19      1.96 o 
   6   4   3       15.81       14.92      1.70 o 
   7   4   3        9.93        7.59      1.59 o 
   8   4   3        0.07        1.27      1.61 o 
 -11   5   3        7.25        7.72      1.72 o 
 -10   5   3        4.07        4.67      1.47 o 
  -9   5   3        6.21        7.94      1.43 o 
  -8   5   3       40.59       35.57      2.13 o 
  -7   5   3        0.25        0.20      1.23 o 
  -6   5   3      304.74      306.89      5.87 o 
  -5   5   3        4.34        2.32      0.54 o 
  -4   5   3      390.20      435.26      8.10 o 
  -3   5   3      531.66      623.02     11.40 o 
  -2   5   3      556.12      584.86     10.72 o 
  -1   5   3      155.55      172.17      3.98 o 
   0   5   3       30.01       39.95      1.20 o 
   1   5   3       64.04       70.64      1.65 o 
   2   5   3       60.74       62.23      2.30 o 
   3   5   3       34.80       36.92      1.10 o 
   4   5   3        0.04        2.03      1.33 o 
   5   5   3       10.62       13.40      1.61 o 
   6   5   3       11.83        9.96      1.66 o 
   7   5   3        4.78        4.99      1.53 o 
 -10   6   3        2.90        2.38      1.80 o 
  -9   6   3        0.04       -1.59      2.26 o 
  -8   6   3        4.33        4.49      1.36 o 
  -7   6   3        0.17       -0.73      0.73 o 
  -6   6   3        0.61        0.43      0.54 o 
  -5   6   3      140.61      145.59      3.98 o 
  -4   6   3      187.32      203.64      4.09 o 
  -3   6   3      159.12      162.01      3.87 o 
  -2   6   3      190.87      187.63      5.31 o 
  -1   6   3       96.96       88.73      2.39 o 
   0   6   3        6.29        4.19      0.88 o 
   1   6   3       30.04       27.81      1.45 o 
   2   6   3      106.50      100.00      4.23 o 
   3   6   3       43.38       42.32      1.61 o 
   4   6   3       11.46       10.24      0.92 o 
   5   6   3       47.15       46.32      2.57 o 
   6   6   3        0.00       -1.41      1.41 o 
   7   6   3        1.84       -1.53      1.53 o 
 -10   7   3        3.72        6.61      1.80 o 
  -9   7   3        5.49        5.69      1.47 o 
  -8   7   3       21.26       22.51      3.69 o 
  -7   7   3        5.28        6.48      2.18 o 
  -6   7   3      165.71      171.77      4.18 o 
  -5   7   3       55.98       51.69      1.65 o 
  -4   7   3        0.73        0.89      0.77 o 
  -3   7   3        0.17       -0.21      0.71 o 
  -2   7   3       12.84       11.92      0.98 o 
  -1   7   3        3.39        3.20      0.80 o 
   0   7   3        5.18        6.34      0.93 o 
   1   7   3      210.51      206.63      4.88 o 
   2   7   3       16.68       16.71      1.66 o 
   3   7   3       71.41       69.59      2.25 o 
   4   7   3        0.12        0.74      1.28 o 
   5   7   3       66.49       66.21      4.29 o 
   6   7   3        0.54        0.75      1.55 o 
 -10   8   3        2.36        0.31      1.55 o 
  -9   8   3        1.38       -1.20      1.33 o 
  -8   8   3        9.81        7.41      1.88 o 
  -7   8   3        2.08        3.07      1.33 o 
  -6   8   3        1.64        2.38      0.83 o 
  -5   8   3        0.63        0.64      0.79 o 
  -4   8   3        2.58        1.89      0.90 o 
  -3   8   3       14.12       14.33      1.23 o 
  -2   8   3        2.63        2.30      0.83 o 
  -1   8   3       40.20       36.21      1.62 o 
   0   8   3        0.00       -0.17      1.02 o 
   1   8   3      163.94      159.05      4.59 o 
   2   8   3        0.30       -0.38      0.90 o 
   3   8   3      222.26      220.29      6.98 o 
   4   8   3        0.62        1.95      1.58 o 
   5   8   3       28.70       24.94      4.89 o 
  -9   9   3        0.12        0.74      1.80 o 
  -8   9   3       19.24       17.01      1.84 o 
  -7   9   3        8.69        8.03      1.58 o 
  -6   9   3       29.85       29.17      3.31 o 
  -5   9   3      147.69      145.02      3.82 o 
  -4   9   3        6.73        6.23      1.04 o 
  -3   9   3       27.39       23.24      1.35 o 
  -2   9   3       67.39       51.74      1.97 o 
  -1   9   3        3.04        2.22      0.96 o 
   0   9   3      100.98       99.29      2.92 o 
   1   9   3        4.51        5.98      1.05 o 
   2   9   3        0.70        0.54      0.96 o 
   3   9   3        7.30        7.44      1.66 o 
   4   9   3        4.43        4.76      1.66 o 
  -9  10   3        3.30        0.33      1.53 o 
  -8  10   3        4.40        5.94      1.66 o 
  -7  10   3       16.66       21.88      5.04 o 
  -6  10   3       16.24       11.38      1.63 o 
  -5  10   3       20.52       18.03      1.37 o 
  -4  10   3      133.98      116.37      6.11 o 
  -3  10   3        3.73        3.08      1.08 o 
  -2  10   3       93.34       76.26      2.59 o 
  -1  10   3        0.27        0.43      1.01 o 
   0  10   3        3.61        1.41      1.05 o 
   1  10   3        0.09        0.00      0.97 o 
   2  10   3        0.42        0.06      2.93 o 
   3  10   3        2.85        2.05      1.70 o 
  -8  11   3        2.75        3.53      1.70 o 
  -7  11   3        0.06        3.29      1.55 o 
  -6  11   3        6.40        4.72      1.52 o 
  -5  11   3       10.56       10.63      1.48 o 
  -4  11   3        1.00       -0.12      1.06 o 
  -3  11   3        4.46        4.50      1.18 o 
  -2  11   3        4.29        1.64      1.09 o 
  -1  11   3       11.79       14.24      1.38 o 
   0  11   3        1.42       -0.31      1.07 o 
   1  11   3        1.98        1.36      1.17 o 
  -6  12   3        0.14        1.19      1.48 o 
  -5  12   3        0.39        0.11      1.48 o 
  -4  12   3        0.55        1.63      1.17 o 
  -3  12   3        0.45       -0.30      1.13 o 
  -2  12   3        2.56        1.58      1.27 o 
  -1  12   3        0.02        0.06      1.20 o 
   0 -12   4        0.03        0.31      1.24 o 
   1 -12   4        2.21        3.11      1.23 o 
   2 -12   4       12.73       13.71      1.49 o 
   3 -12   4        5.61        4.59      1.40 o 
   4 -12   4        0.49        1.75      2.86 o 
   5 -12   4        4.65        3.85      1.88 o 
   6 -12   4        0.12       -1.43      1.43 o 
  -2 -11   4        4.61        4.77      1.29 o 
  -1 -11   4        0.75        1.07      1.20 o 
   0 -11   4        0.01       -0.88      1.13 o 
   1 -11   4       19.77       18.89      1.44 o 
   2 -11   4        5.15        6.62      1.53 o 
   3 -11   4        2.49        1.99      1.32 o 
   4 -11   4        1.78        0.38      1.28 o 
   5 -11   4       12.82       17.17      1.86 o 
   6 -11   4       15.76       20.44      1.91 o 
   7 -11   4        8.42        9.31      1.80 o 
  -4 -10   4        1.57        0.90      1.17 o 
  -3 -10   4        4.05        4.57      1.14 o 
  -2 -10   4        8.68        7.66      1.27 o 
  -1 -10   4        0.01       -1.25      1.25 o 
   0 -10   4       25.52       25.67      1.55 o 
   1 -10   4       35.01       30.46      1.62 o 
   2 -10   4       15.08       15.74      1.37 o 
   3 -10   4       10.56       11.45      1.24 o 
   4 -10   4        0.00        0.78      0.98 o 
   5 -10   4       76.31       78.89      3.30 o 
   6 -10   4        1.11        2.18      1.38 o 
   7 -10   4       51.20       56.87      3.46 o 
   8 -10   4        2.18        0.99      1.58 o 
  -5  -9   4        0.72        0.50      1.10 o 
  -4  -9   4        3.69        3.67      1.07 o 
  -3  -9   4        0.06       -0.15      1.20 o 
  -2  -9   4       11.05       11.06      1.13 o 
  -1  -9   4       27.07       29.76      1.81 o 
   0  -9   4       15.22       15.56      1.19 o 
   1  -9   4      189.40      188.60      6.81 o 
   2  -9   4      110.60      111.45      3.18 o 
   3  -9   4      149.07      152.90      3.99 o 
   4  -9   4        1.81       -0.56      0.97 o 
   5  -9   4       34.96       39.39      2.28 o 
   6  -9   4       32.91       34.15      2.12 o 
   7  -9   4        0.02        0.41      2.71 o 
   8  -9   4        1.57       -0.74      2.11 o 
   9  -9   4        0.76       -0.28      1.47 o 
  -6  -8   4       13.95       20.08      2.20 o 
  -5  -8   4        0.82       -0.95      0.95 o 
  -4  -8   4        2.64        1.16      1.22 o 
  -3  -8   4      198.71      207.49      5.05 o 
  -2  -8   4       17.02       18.82      2.05 o 
  -1  -8   4      230.82      237.31      5.51 o 
   0  -8   4        0.04        0.26      0.77 o 
   1  -8   4       36.60       34.07      1.49 o 
   2  -8   4       13.07       16.76      1.89 o 
   3  -8   4      486.97      498.94     10.79 o 
   4  -8   4      166.16      175.95      4.28 o 
   5  -8   4      384.47      382.44      8.39 o 
   6  -8   4       21.68       23.38      1.75 o 
   7  -8   4       34.40       32.17      2.06 o 
   8  -8   4        1.07        2.69      1.33 o 
   9  -8   4        2.58        3.60      1.73 o 
  -7  -7   4        3.10        4.49      1.73 o 
  -6  -7   4        0.69        2.12      1.14 o 
  -5  -7   4       77.17       72.60      2.44 o 
  -4  -7   4       13.76       17.71      1.16 o 
  -3  -7   4       80.60       77.66      2.49 o 
  -2  -7   4       48.77       47.05      1.70 o 
  -1  -7   4        0.56        0.21      0.65 o 
   0  -7   4       67.79       65.12      2.09 o 
   1  -7   4        0.02        0.54      0.67 o 
   2  -7   4      164.71      155.60      4.63 o 
   3  -7   4        3.12        3.38      0.67 o 
   4  -7   4      332.25      324.64      6.17 o 
   5  -7   4       44.16       42.28      2.48 o 
   6  -7   4        0.08        0.49      1.16 o 
   7  -7   4       35.44       33.48      2.26 o 
   8  -7   4       13.56       13.98      1.88 o 
   9  -7   4        0.11       -0.65      1.28 o 
  10  -7   4        0.32        0.59      2.48 o 
  -7  -6   4        8.05        7.09      1.13 o 
  -6  -6   4        1.16        2.30      1.11 o 
  -5  -6   4       63.78       62.47      2.13 o 
  -4  -6   4        1.11        1.63      0.84 o 
  -3  -6   4        2.39        3.04      0.70 o 
  -2  -6   4       52.78       57.56      1.85 o 
  -1  -6   4       19.96       26.53      1.18 o 
   0  -6   4      121.14      137.57      3.31 o 
   1  -6   4        0.01        0.02      0.58 o 
   2  -6   4        1.08        1.62      0.63 o 
   3  -6   4       30.93       25.84      1.07 o 
   4  -6   4      202.70      198.75      5.06 o 
   5  -6   4        1.05        1.72      0.94 o 
   6  -6   4        1.34        1.97      1.05 o 
   7  -6   4        7.18        7.55      2.18 o 
   8  -6   4       11.25       13.43      1.43 o 
   9  -6   4        2.32        5.12      2.41 o 
  10  -6   4        0.37        1.35      2.86 o 
  -8  -5   4        0.49        0.89      1.65 o 
  -7  -5   4       14.26       16.71      1.29 o 
  -6  -5   4       17.62       14.41      1.11 o 
  -5  -5   4       24.39       25.80      1.97 o 
  -4  -5   4       95.40       91.35      2.52 o 
  -3  -5   4        0.55        0.92      0.67 o 
  -2  -5   4       12.85       15.89      1.02 o 
  -1  -5   4        5.55        9.11      0.80 o 
   0  -5   4       46.22       61.83      2.04 o 
   1  -5   4      117.35      128.19      3.98 o 
   2  -5   4      146.45      145.94      2.61 o 
   3  -5   4       66.01       69.75      1.46 o 
   4  -5   4       20.94       28.68      1.37 o 
   5  -5   4       44.72       49.05      2.06 o 
   6  -5   4       16.37       14.29      2.26 o 
   7  -5   4       80.76       80.21      3.38 o 
   8  -5   4       24.98       24.23      1.66 o 
   9  -5   4        0.12        1.05      1.58 o 
  10  -5   4       11.01        8.27      3.31 o 
  -9  -4   4        0.02       -1.66      1.73 o 
  -8  -4   4        0.00       -0.94      0.94 o 
  -7  -4   4        0.01        0.25      1.15 o 
  -6  -4   4        3.09        2.34      0.92 o 
  -5  -4   4        6.60        9.41      1.40 o 
  -4  -4   4       12.87       13.82      0.92 o 
  -3  -4   4      529.00      572.11     15.72 o 
  -2  -4   4      131.53      117.97      2.87 o 
  -1  -4   4     1409.96     1639.55     29.13 o 
   0  -4   4      414.89      431.88      7.08 o 
   1  -4   4       92.35      113.82      1.87 o 
   2  -4   4      134.88      164.78      2.84 o 
   3  -4   4      194.63      241.07      4.31 o 
   4  -4   4       64.09       72.36      1.42 o 
   5  -4   4        7.94        8.02      1.00 o 
   6  -4   4        1.27        1.18      0.91 o 
   7  -4   4        2.17        3.11      0.94 o 
   8  -4   4       10.66       10.46      1.20 o 
   9  -4   4       11.32       12.18      1.35 o 
  -9  -3   4        0.44       -1.14      2.63 o 
  -8  -3   4        7.12        7.43      1.10 o 
  -7  -3   4        9.43        7.86      1.57 o 
  -6  -3   4        1.72        1.25      0.87 o 
  -5  -3   4        5.17        5.48      0.86 o 
  -4  -3   4      171.24      165.58      3.91 o 
  -3  -3   4      130.70      149.65      3.53 o 
  -2  -3   4        0.27        2.66      0.45 o 
  -1  -3   4      771.58      799.29     11.65 o 
   0  -3   4        0.43        0.42      0.29 o 
   1  -3   4       17.69       15.50      0.49 o 
   2  -3   4      630.20      654.56      9.54 o 
   3  -3   4     1378.00     1560.85     22.59 o 
   4  -3   4      145.77      156.76      2.49 o 
   5  -3   4      289.95      310.31      5.72 o 
   6  -3   4       69.73       74.14      1.74 o 
   7  -3   4      104.03      100.56      2.64 o 
   8  -3   4        0.04       -0.85      0.85 o 
   9  -3   4        0.02       -1.80      1.80 o 
  10  -3   4       48.77       53.55      4.21 o 
 -10  -2   4        0.49        0.08      1.66 o 
  -9  -2   4        0.58        2.81      1.01 o 
  -8  -2   4        2.41        3.54      1.02 o 
  -7  -2   4       97.56      106.13      2.98 o 
  -6  -2   4        1.40        0.85      0.71 o 
  -5  -2   4       39.19       34.54      1.40 o 
  -4  -2   4      861.58      885.79     19.71 o 
  -3  -2   4      219.78      224.27      3.82 o 
  -2  -2   4       55.45       60.34      1.90 o 
  -1  -2   4     1963.59     1986.18     31.35 o 
   0  -2   4      715.38      696.34     10.14 o 
   1  -2   4      993.07     1068.03     15.49 o 
   2  -2   4      700.50      674.55      9.80 o 
   3  -2   4       25.69       15.16      1.19 o 
   4  -2   4      341.70      363.65      5.43 o 
   5  -2   4        1.40        2.61      0.39 o 
   6  -2   4      178.47      177.37      3.13 o 
   7  -2   4        1.66        1.20      1.50 o 
   8  -2   4       24.51       22.97      1.39 o 
   9  -2   4        0.74       -0.75      1.80 o 
  10  -2   4       20.99       22.11      2.86 o 
 -10  -1   4        0.44        0.42      1.55 o 
  -9  -1   4       76.37       78.89      4.38 o 
  -8  -1   4        0.77        1.10      0.88 o 
  -7  -1   4       23.26       23.92      1.35 o 
  -6  -1   4       62.53       63.89      2.74 o 
  -5  -1   4      519.31      539.21     11.49 o 
  -4  -1   4      444.21      463.10     10.41 o 
  -3  -1   4       49.60       47.81      1.12 o 
  -2  -1   4     1533.42     1537.99     25.60 o 
  -1  -1   4     3663.99     3432.52     49.41 o 
   0  -1   4    11920.56    10458.05    183.25 o 
   1  -1   4      478.12      496.08      7.25 o 
   2  -1   4      256.28      274.32      4.08 o 
   3  -1   4       46.57       54.14      1.02 o 
   4  -1   4      104.85      116.56      1.91 o 
   5  -1   4      121.47      132.27      2.36 o 
   6  -1   4      421.80      438.77      7.94 o 
   7  -1   4       48.36       46.92      1.55 o 
   8  -1   4        3.11        1.11      2.11 o 
   9  -1   4        5.66        6.02      1.96 o 
  10  -1   4        6.71        3.01      2.11 o 
 -10   0   4        0.59        2.29      1.04 o 
  -9   0   4        0.86        1.02      0.92 o 
  -8   0   4       15.26       14.39      1.36 o 
  -7   0   4       14.68       13.46      1.12 o 
  -6   0   4       82.31       78.09      2.74 o 
  -5   0   4      121.00      116.91      3.01 o 
  -4   0   4       93.73       97.13      2.49 o 
  -3   0   4      323.53      282.92      4.32 o 
  -2   0   4     1330.03     1297.18     21.57 o 
  -1   0   4      269.70      270.63      7.16 o 
   0   0   4     4737.75     4425.03     69.48 o 
   1   0   4     3275.90     3145.80     45.33 o 
   2   0   4      306.26      287.16      4.29 o 
   3   0   4        0.05        0.60      0.35 o 
   4   0   4       57.98       53.36      1.09 o 
   5   0   4       17.79       21.01      0.61 o 
   6   0   4        1.41        0.24      1.05 o 
   7   0   4       17.92       15.58      1.43 o 
   8   0   4        8.48        6.97      1.37 o 
   9   0   4        4.12        7.67      2.26 o 
 -10   1   4        0.15        1.05      1.35 o 
  -9   1   4       11.86       12.29      1.24 o 
  -8   1   4        0.73       -0.07      0.93 o 
  -7   1   4        6.36        5.33      1.05 o 
  -6   1   4       94.35      104.44      2.84 o 
  -5   1   4        0.74        0.44      0.63 o 
  -4   1   4        3.81        6.33      0.55 o 
  -3   1   4      209.06      189.98      3.33 o 
  -2   1   4     3050.34     3033.74     67.57 o 
  -1   1   4     5747.71     5321.17     76.45 o 
   0   1   4     1478.91     1504.43     23.60 o 
   1   1   4       30.40       25.48      0.86 o 
   2   1   4       11.63       12.43      0.62 o 
   3   1   4        3.13        6.03      0.75 o 
   4   1   4       15.23       22.36      2.48 o 
   5   1   4      128.50      125.09      3.98 o 
   6   1   4        1.72        2.95      1.16 o 
   7   1   4       17.72       18.62      1.63 o 
   8   1   4        0.19        0.44      1.26 o 
   9   1   4       11.44       12.54      1.84 o 
 -11   2   4        0.14       -1.50      1.50 o 
 -10   2   4        3.56        3.15      1.47 o 
  -9   2   4       15.36       12.90      1.20 o 
  -8   2   4       53.86       53.25      2.27 o 
  -7   2   4        6.72        6.58      0.90 o 
  -6   2   4        0.93        1.44      0.67 o 
  -5   2   4      468.81      489.37      9.03 o 
  -4   2   4        0.54        2.59      0.51 o 
  -3   2   4      164.46      178.17      4.16 o 
  -2   2   4     1787.91     1823.93     26.33 o 
  -1   2   4        8.41        9.36      0.53 o 
   0   2   4      943.10      920.49     13.37 o 
   1   2   4      262.38      269.86      4.05 o 
   2   2   4      712.50      780.37     14.03 o 
   3   2   4       20.76       28.45      1.59 o 
   4   2   4       96.71      110.49      3.60 o 
   5   2   4       23.64       28.26      1.80 o 
   6   2   4       10.22        9.37      1.65 o 
   7   2   4       50.55       46.99      2.53 o 
   8   2   4       10.85       12.96      1.88 o 
   9   2   4        1.34       -0.82      1.47 o 
 -11   3   4        1.10        3.23      1.58 o 
 -10   3   4        6.93        6.47      1.48 o 
  -9   3   4       23.14       22.21      1.88 o 
  -8   3   4       61.53       58.88      2.11 o 
  -7   3   4       31.74       37.59      1.39 o 
  -6   3   4      224.24      212.91      4.91 o 
  -5   3   4       89.59       85.40      3.94 o 
  -4   3   4      580.62      634.53     12.85 o 
  -3   3   4        7.50       10.82      0.56 o 
  -2   3   4      253.33      235.35      3.62 o 
  -1   3   4      970.53     1046.12     16.66 o 
   0   3   4       14.51       12.07      0.46 o 
   1   3   4      264.46      304.38      5.02 o 
   2   3   4     1755.48     1835.52     32.18 o 
   3   3   4        0.16        0.44      0.79 o 
   4   3   4      360.56      397.46     10.89 o 
   5   3   4        5.73        5.51      1.19 o 
   6   3   4       45.05       42.76      2.56 o 
   7   3   4       15.19       12.14      1.59 o 
   8   3   4       30.00       27.61      2.26 o 
 -11   4   4        2.46        1.66      1.47 o 
 -10   4   4        0.15        0.15      1.33 o 
  -9   4   4        1.97        1.60      1.31 o 
  -8   4   4       21.46       20.48      1.27 o 
  -7   4   4       13.42       11.45      0.80 o 
  -6   4   4       84.98       87.08      2.10 o 
  -5   4   4        2.69        2.17      0.54 o 
  -4   4   4        2.16        1.18      0.55 o 
  -3   4   4     3106.73     3206.84     57.03 o 
  -2   4   4       35.99       31.90      1.23 o 
  -1   4   4      315.69      318.22      6.10 o 
   0   4   4     1824.40     1982.08     34.81 o 
   1   4   4      315.59      324.84      5.97 o 
   2   4   4      261.40      241.68      4.52 o 
   3   4   4        5.81        3.54      0.52 o 
   4   4   4      102.37      114.05      3.85 o 
   5   4   4       39.93       39.80      2.20 o 
   6   4   4       27.37       29.47      4.36 o 
   7   4   4        0.01        0.56      1.36 o 
   8   4   4        0.01       -0.46      1.58 o 
 -11   5   4        0.34       -0.39      2.03 o 
 -10   5   4       14.97       15.90      1.89 o 
  -9   5   4       13.31       10.92      1.64 o 
  -8   5   4       11.98        9.76      1.41 o 
  -7   5   4        0.12       -0.35      0.82 o 
  -6   5   4        7.98        9.13      0.75 o 
  -5   5   4        2.06        2.30      0.58 o 
  -4   5   4       22.42       24.18      2.53 o 
  -3   5   4       16.63       18.35      0.86 o 
  -2   5   4      365.74      411.28      8.79 o 
  -1   5   4       36.15       37.30      1.41 o 
   0   5   4       53.28       57.02      1.69 o 
   1   5   4       34.53       28.32      0.98 o 
   2   5   4       12.15       13.22      1.00 o 
   3   5   4      101.52      106.71      2.26 o 
   4   5   4      205.98      206.04      6.39 o 
   5   5   4        0.26       -0.77      1.14 o 
   6   5   4        8.24        4.70      1.44 o 
   7   5   4        0.01       -1.06      3.46 o 
 -10   6   4        8.16        7.81      1.68 o 
  -9   6   4        1.04        0.75      1.88 o 
  -8   6   4       61.60       55.33      4.06 o 
  -7   6   4      110.17      110.23      2.98 o 
  -6   6   4      382.52      381.34      8.90 o 
  -5   6   4       87.61       84.78      2.07 o 
  -4   6   4        6.71        5.79      1.01 o 
  -3   6   4       35.71       37.12      1.52 o 
  -2   6   4      202.94      210.08      6.26 o 
  -1   6   4      107.94      125.08      4.74 o 
   0   6   4       21.61       18.40      1.04 o 
   1   6   4       65.02       61.57      1.94 o 
   2   6   4        0.67        1.07      0.54 o 
   3   6   4      109.79      124.95      3.22 o 
   4   6   4        9.49       10.48      1.53 o 
   5   6   4        0.78        0.27      1.28 o 
   6   6   4        3.87        5.75      3.61 o 
   7   6   4        2.10        2.41      1.96 o 
 -10   7   4        0.15        0.18      1.53 o 
  -9   7   4        3.12        2.18      1.39 o 
  -8   7   4       17.21       18.83      1.88 o 
  -7   7   4       11.53       10.83      1.52 o 
  -6   7   4        0.02       -0.76      0.76 o 
  -5   7   4       22.43       20.77      1.16 o 
  -4   7   4       70.61       73.51      3.25 o 
  -3   7   4       11.84       16.32      1.15 o 
  -2   7   4       53.71       66.40      2.12 o 
  -1   7   4       11.94       11.63      1.16 o 
   0   7   4       69.53       66.39      2.13 o 
   1   7   4        7.28       10.11      1.01 o 
   2   7   4      413.09      408.95      9.02 o 
   3   7   4       63.00       64.95      2.17 o 
   4   7   4       66.57       58.19      2.96 o 
   5   7   4       10.88       10.63      1.73 o 
   6   7   4        0.38       -1.33      1.55 o 
 -10   8   4        2.69        2.42      1.59 o 
  -9   8   4        3.10        0.08      1.47 o 
  -8   8   4        0.20       -0.20      1.33 o 
  -7   8   4      185.75      175.97      5.50 o 
  -6   8   4       43.26       42.02      2.08 o 
  -5   8   4       19.94       18.41      1.26 o 
  -4   8   4        0.25        0.88      0.86 o 
  -3   8   4       12.69        9.07      1.23 o 
  -2   8   4       34.87       35.06      1.58 o 
  -1   8   4       21.06       19.98      1.46 o 
   0   8   4       33.28       29.24      2.50 o 
   1   8   4        6.50        7.26      1.34 o 
   2   8   4       85.71       85.18      2.68 o 
   3   8   4       15.26       15.28      1.75 o 
   4   8   4       10.06       11.65      1.75 o 
   5   8   4       13.07       15.00      3.31 o 
  -9   9   4        3.36        3.08      1.59 o 
  -8   9   4        2.35        1.98      1.44 o 
  -7   9   4        3.89        4.86      1.58 o 
  -6   9   4       17.28       15.40      1.65 o 
  -5   9   4        7.27        4.35      1.03 o 
  -4   9   4       17.63       18.06      1.30 o 
  -3   9   4       17.45       13.28      1.14 o 
  -2   9   4       32.72       28.25      2.20 o 
  -1   9   4        5.42        5.00      1.07 o 
   0   9   4       10.93        7.57      1.10 o 
   1   9   4       18.26       18.38      1.71 o 
   2   9   4        2.66        1.80      1.50 o 
   3   9   4       20.57       25.45      2.28 o 
   4   9   4        0.32        0.44      1.57 o 
  -8  10   4        0.58        1.09      1.58 o 
  -7  10   4        0.05        0.71      1.33 o 
  -6  10   4        6.41        8.76      3.23 o 
  -5  10   4        2.10        0.85      0.97 o 
  -4  10   4       15.60       15.78      2.13 o 
  -3  10   4        1.06        1.66      1.03 o 
  -2  10   4       11.81       10.20      1.22 o 
  -1  10   4        8.08        9.49      1.23 o 
   0  10   4       11.42       10.88      1.26 o 
   1  10   4        0.31        0.38      1.02 o 
   2  10   4        0.25        0.15      1.43 o 
   3  10   4        0.21       -0.71      1.61 o 
  -7  11   4        2.90        5.16      1.65 o 
  -6  11   4        4.08        2.86      3.16 o 
  -5  11   4        0.00       -1.00      1.00 o 
  -4  11   4        0.05        1.37      1.10 o 
  -3  11   4        0.24       -0.88      1.06 o 
  -2  11   4        2.59        2.94      1.19 o 
  -1  11   4        1.26        1.53      1.11 o 
   0  11   4        7.24        7.75      1.33 o 
   1  11   4        0.00        1.76      2.63 o 
  -6  12   4        2.07       -0.30      2.41 o 
  -5  12   4        0.87        1.10      1.52 o 
  -4  12   4        5.33        2.95      2.28 o 
  -3  12   4        0.00        0.83      1.58 o 
  -2  12   4        1.54       -0.57      1.18 o 
  -1  12   4        0.61       -0.34      1.33 o 
   0 -12   5        0.18        0.13      1.24 o 
   1 -12   5        0.00       -0.36      1.17 o 
   2 -12   5        0.00        0.46      1.14 o 
   3 -12   5        2.83        1.41      1.48 o 
   4 -12   5        6.78        6.70      1.65 o 
   5 -12   5        1.96        1.73      1.43 o 
  -2 -11   5        3.97        4.93      1.64 o 
  -1 -11   5        7.62        8.30      2.93 o 
   0 -11   5        0.53        0.72      1.16 o 
   1 -11   5        1.16        2.14      1.32 o 
   2 -11   5        0.22        0.27      1.08 o 
   3 -11   5        3.55        3.15      1.20 o 
   4 -11   5        5.39        5.88      1.43 o 
   5 -11   5        2.33        3.01      1.49 o 
   6 -11   5        0.72       -1.08      1.43 o 
   7 -11   5       13.46       14.95      2.03 o 
  -4 -10   5        0.04       -0.68      1.05 o 
  -3 -10   5        0.57       -0.29      1.12 o 
  -2 -10   5        3.86        6.54      1.16 o 
  -1 -10   5        7.16        5.29      1.12 o 
   0 -10   5       19.26       20.53      1.38 o 
   1 -10   5       84.97       91.88      2.86 o 
   2 -10   5        9.42        9.43      1.17 o 
   3 -10   5       26.39       29.33      1.56 o 
   4 -10   5       58.30       64.32      2.34 o 
   5 -10   5        8.66        9.99      1.54 o 
   6 -10   5        7.37        7.93      4.66 o 
   7 -10   5       66.48       71.45      3.23 o 
   8 -10   5        2.03        0.91      1.58 o 
  -5  -9   5        0.06       -0.57      1.03 o 
  -4  -9   5        0.57        0.95      1.27 o 
  -3  -9   5        9.66        9.88      1.16 o 
  -2  -9   5       75.22       69.98      3.47 o 
  -1  -9   5      303.18      312.11      7.15 o 
   0  -9   5       11.66       10.73      1.25 o 
   1  -9   5      166.89      179.29      4.47 o 
   2  -9   5      379.05      362.07      8.16 o 
   3  -9   5       72.11       68.65      2.40 o 
   4  -9   5      393.70      393.29      9.83 o 
   5  -9   5       90.27       89.20      3.40 o 
   6  -9   5       89.66       86.32      3.46 o 
   7  -9   5       19.49       18.41      3.23 o 
   8  -9   5        0.87        0.73      1.47 o 
  -6  -8   5        3.22        3.52      1.14 o 
  -5  -8   5        3.90        2.71      1.03 o 
  -4  -8   5        1.38        1.97      1.10 o 
  -3  -8   5        0.07        0.28      0.84 o 
  -2  -8   5        5.35        7.84      1.07 o 
  -1  -8   5       36.91       35.15      1.59 o 
   0  -8   5       17.71       15.27      1.10 o 
   1  -8   5       79.24       81.86      2.36 o 
   2  -8   5     1150.72     1108.54     28.71 o 
   3  -8   5       16.04       13.32      1.93 o 
   4  -8   5      383.64      391.04      9.17 o 
   5  -8   5       57.91       55.91      6.02 o 
   6  -8   5       41.27       44.84      2.44 o 
   7  -8   5        9.85        8.94      1.48 o 
   8  -8   5        2.62        2.68      1.33 o 
   9  -8   5        0.51       -0.49      1.30 o 
  -7  -7   5       12.22       13.49      2.26 o 
  -6  -7   5       19.39       21.49      1.59 o 
  -5  -7   5       20.10       20.66      1.35 o 
  -4  -7   5        1.63       -0.36      0.80 o 
  -3  -7   5        0.00        0.08      0.80 o 
  -2  -7   5        7.68        3.94      0.74 o 
  -1  -7   5        9.82        6.58      0.79 o 
   0  -7   5        3.29        4.15      0.73 o 
   1  -7   5        2.96        2.50      0.68 o 
   2  -7   5       15.41       15.18      1.56 o 
   3  -7   5        0.01       -0.47      0.69 o 
   4  -7   5       53.41       52.24      1.58 o 
   5  -7   5        3.92        0.53      2.48 o 
   6  -7   5       33.12       30.87      3.53 o 
   7  -7   5        0.36       -1.35      1.35 o 
   8  -7   5        1.36        4.12      1.28 o 
   9  -7   5        1.50        1.06      1.30 o 
  -7  -6   5        4.37        4.71      1.11 o 
  -6  -6   5       12.67       14.48      1.21 o 
  -5  -6   5        0.97        0.86      0.88 o 
  -4  -6   5        1.88        0.58      0.79 o 
  -3  -6   5       11.41        9.43      0.98 o 
  -2  -6   5        1.40        2.80      0.70 o 
  -1  -6   5       71.26       70.81      2.05 o 
   0  -6   5       47.56       45.27      1.51 o 
   1  -6   5       11.86        7.56      0.58 o 
   2  -6   5      135.84      139.15      2.57 o 
   3  -6   5        7.02        5.47      0.56 o 
   4  -6   5        3.14        2.53      0.49 o 
   5  -6   5        6.80        7.87      1.65 o 
   6  -6   5        1.90        1.04      0.97 o 
   7  -6   5       61.88       60.99      2.60 o 
   8  -6   5       23.28       24.20      1.96 o 
   9  -6   5       36.98       33.18      3.99 o 
  -8  -5   5        0.45       -1.61      1.61 o 
  -7  -5   5        0.10        0.94      0.92 o 
  -6  -5   5       22.22       25.93      1.46 o 
  -5  -5   5        2.12        1.99      0.88 o 
  -4  -5   5       10.19        6.24      0.84 o 
  -3  -5   5       22.43       25.71      1.23 o 
  -2  -5   5      178.58      199.57      4.60 o 
  -1  -5   5        0.86       -0.04      0.47 o 
   0  -5   5      162.95      142.93      2.86 o 
   1  -5   5      134.01      160.29      2.86 o 
   2  -5   5       23.41       22.56      1.05 o 
   3  -5   5        1.34        1.26      0.56 o 
   4  -5   5       52.82       55.60      1.25 o 
   5  -5   5       44.11       47.58      2.01 o 
   6  -5   5       17.15       18.98      2.26 o 
   7  -5   5       24.54       26.29      1.70 o 
   8  -5   5       85.19       88.09      3.28 o 
   9  -5   5       26.23       21.03      1.70 o 
  10  -5   5       15.10       16.24      3.61 o 
  -9  -4   5        0.25        1.96      3.46 o 
  -8  -4   5        0.00       -0.97      0.97 o 
  -7  -4   5        0.93        1.41      0.98 o 
  -6  -4   5        0.34       -0.81      0.81 o 
  -5  -4   5       21.50       20.88      1.14 o 
  -4  -4   5      241.76      260.20      9.36 o 
  -3  -4   5       52.23       55.76      1.79 o 
  -2  -4   5        0.05       -0.49      0.49 o 
  -1  -4   5     2120.99     2366.55     41.91 o 
   0  -4   5        5.52       14.35      1.33 o 
   1  -4   5     1712.92     1916.32     30.49 o 
   2  -4   5      213.75      235.46      3.97 o 
   3  -4   5       51.23       70.86      1.60 o 
   4  -4   5       20.55       14.71      0.58 o 
   5  -4   5        1.68        0.76      0.37 o 
   6  -4   5      154.93      152.14      3.05 o 
   7  -4   5       51.33       50.26      2.33 o 
   8  -4   5        0.04        0.08      0.95 o 
   9  -4   5        7.66       -1.35      2.56 o 
  10  -4   5        0.14        0.60      2.11 o 
  -9  -3   5       34.51       31.16      4.81 o 
  -8  -3   5       53.34       59.77      2.29 o 
  -7  -3   5      121.50      109.62      3.07 o 
  -6  -3   5        6.55        8.92      0.97 o 
  -5  -3   5      218.28      219.31      7.60 o 
  -4  -3   5       42.06       36.00      1.89 o 
  -3  -3   5      438.48      510.55     10.83 o 
  -2  -3   5      384.73      384.92      9.05 o 
  -1  -3   5       82.57      108.19      2.48 o 
   0  -3   5       69.09       76.82      1.56 o 
   1  -3   5     1068.58     1211.98     17.99 o 
   2  -3   5      341.92      364.68      5.39 o 
   3  -3   5     3279.97     3610.95     51.96 o 
   4  -3   5      183.76      203.97      3.18 o 
   5  -3   5       11.82       16.30      0.63 o 
   6  -3   5       17.70       21.37      0.98 o 
   7  -3   5        0.14       -0.32      0.65 o 
   8  -3   5       49.52       50.54      2.56 o 
   9  -3   5        1.05        1.20      1.80 o 
  10  -3   5       22.69       23.77      2.86 o 
 -10  -2   5        1.64        1.00      1.77 o 
  -9  -2   5       76.95       69.32      2.44 o 
  -8  -2   5       79.97       88.64      2.80 o 
  -7  -2   5      761.00      736.31     21.80 o 
  -6  -2   5      211.52      202.08      4.77 o 
  -5  -2   5      467.14      428.33     12.17 o 
  -4  -2   5      745.00      673.33     17.11 o 
  -3  -2   5       33.05       35.37      1.20 o 
  -2  -2   5      147.11      135.99      2.37 o 
  -1  -2   5      392.46      399.62      5.94 o 
   0  -2   5      274.94      275.18      4.12 o 
   1  -2   5      312.54      299.72      4.89 o 
   2  -2   5     1205.80     1235.25     17.86 o 
   3  -2   5      137.05      147.25      2.33 o 
   4  -2   5       54.16       69.02      1.29 o 
   5  -2   5        4.00        5.13      0.43 o 
   6  -2   5      148.06      151.52      2.69 o 
   7  -2   5      120.64      115.39      2.90 o 
   8  -2   5       13.44       13.84      2.11 o 
   9  -2   5        1.92        1.35      1.65 o 
  10  -2   5        2.09        5.57      2.26 o 
 -10  -1   5        0.11       -0.28      1.59 o 
  -9  -1   5        0.53       -0.73      0.98 o 
  -8  -1   5        7.34        9.12      1.16 o 
  -7  -1   5      194.93      181.83      8.55 o 
  -6  -1   5       28.03       29.49      4.29 o 
  -5  -1   5      123.94      112.86      3.05 o 
  -4  -1   5      622.94      660.21     13.90 o 
  -3  -1   5      299.33      329.33      7.19 o 
  -2  -1   5      420.72      386.13      6.27 o 
  -1  -1   5     2407.90     2268.94     35.00 o 
   0  -1   5       41.45       34.11      0.93 o 
   1  -1   5     2160.28     2269.14     32.81 o 
   2  -1   5       48.05       49.51      0.93 o 
   3  -1   5        1.34        2.97      0.64 o 
   4  -1   5       51.84       51.21      1.02 o 
   5  -1   5       42.70       47.36      1.30 o 
   6  -1   5        2.72        2.17      0.39 o 
   7  -1   5        7.12        5.95      1.08 o 
   8  -1   5        1.73        2.05      1.35 o 
   9  -1   5       13.58       13.54      2.41 o 
 -10   0   5        2.14        2.83      1.31 o 
  -9   0   5        0.96        0.36      1.30 o 
  -8   0   5       35.76       40.13      1.84 o 
  -7   0   5       16.06       14.84      1.15 o 
  -6   0   5        0.07       -0.69      0.94 o 
  -5   0   5      169.95      154.77      3.82 o 
  -4   0   5      627.82      645.60     13.55 o 
  -3   0   5       75.73       77.10      2.01 o 
  -2   0   5      132.15      125.27      2.28 o 
  -1   0   5      550.81      510.29      8.15 o 
   0   0   5      417.72      407.78      5.99 o 
   1   0   5      415.04      408.17      6.00 o 
   2   0   5      202.54      197.09      3.28 o 
   3   0   5      243.56      247.63      3.78 o 
   4   0   5       65.13       69.36      2.48 o 
   5   0   5       18.89       16.36      2.41 o 
   6   0   5      193.16      203.20      6.00 o 
   7   0   5        7.12        8.02      1.26 o 
   8   0   5       30.04       29.96      2.01 o 
   9   0   5       60.64       72.05      4.51 o 
 -10   1   5        0.08        0.09      1.33 o 
  -9   1   5        8.14        7.36      1.17 o 
  -8   1   5       26.36       26.28      1.46 o 
  -7   1   5        9.21       11.67      1.08 o 
  -6   1   5       19.25       15.95      1.28 o 
  -5   1   5        8.84       13.73      0.96 o 
  -4   1   5      212.50      231.15      6.49 o 
  -3   1   5       77.91       74.82      1.86 o 
  -2   1   5        8.60        7.57      0.72 o 
  -1   1   5        4.59        5.59      0.36 o 
   0   1   5        0.19       -0.03      0.32 o 
   1   1   5       84.30       86.69      1.45 o 
   2   1   5      147.27      162.72      2.55 o 
   3   1   5       19.15       12.30      0.80 o 
   4   1   5       62.84       52.49      2.20 o 
   5   1   5       12.01       12.34      1.19 o 
   6   1   5       86.64       82.56      3.91 o 
   7   1   5        5.81        7.40      1.37 o 
   8   1   5        0.01        0.36      1.22 o 
   9   1   5       40.41       40.31      3.46 o 
 -10   2   5        4.01        1.34      1.88 o 
  -9   2   5       19.73       19.06      1.41 o 
  -8   2   5        4.28        5.20      1.00 o 
  -7   2   5      145.68      150.52      3.83 o 
  -6   2   5       39.29       40.09      3.95 o 
  -5   2   5      297.78      353.64      6.70 o 
  -4   2   5      228.08      228.11      5.28 o 
  -3   2   5      850.43      871.59     18.10 o 
  -2   2   5      457.59      476.33      7.06 o 
  -1   2   5      459.29      461.82      6.83 o 
   0   2   5     1154.01     1204.03     17.41 o 
   1   2   5      865.86      929.47     14.73 o 
   2   2   5     4090.26     4322.75     67.98 o 
   3   2   5      680.09      735.02     19.19 o 
   4   2   5       49.22       49.51      2.16 o 
   5   2   5       23.21       20.58      1.52 o 
   6   2   5        0.85        0.59      1.11 o 
   7   2   5       19.52       19.25      2.93 o 
   8   2   5        6.38        8.98      1.55 o 
 -11   3   5       11.18        9.92      1.72 o 
 -10   3   5        4.65        5.80      1.47 o 
  -9   3   5       12.51       10.30      1.25 o 
  -8   3   5       88.61       87.34      2.69 o 
  -7   3   5      121.25      125.90      3.38 o 
  -6   3   5       24.82       25.62      1.50 o 
  -5   3   5      158.67      169.59      3.47 o 
  -4   3   5      717.89      711.29     12.94 o 
  -3   3   5      385.72      370.64      6.91 o 
  -2   3   5       19.95       20.61      0.83 o 
  -1   3   5        0.00        0.08      0.34 o 
   0   3   5      158.25      136.55      2.41 o 
   1   3   5      180.84      184.25      3.51 o 
   2   3   5       41.89       32.86      0.87 o 
   3   3   5        0.20        1.11      0.91 o 
   4   3   5       42.40       35.97      3.16 o 
   5   3   5        6.09        5.88      1.50 o 
   6   3   5       11.55        7.82      1.36 o 
   7   3   5        0.15        0.61      1.33 o 
   8   3   5        9.53       12.24      1.80 o 
 -11   4   5        0.24       -2.11      2.11 o 
 -10   4   5        5.14        5.59      1.47 o 
  -9   4   5        1.02       -0.51      1.65 o 
  -8   4   5       13.23       12.61      1.34 o 
  -7   4   5        5.54        5.47      0.91 o 
  -6   4   5       21.21       24.22      1.04 o 
  -5   4   5      339.78      358.02      6.78 o 
  -4   4   5       66.31       78.70      2.00 o 
  -3   4   5      358.79      395.38      7.40 o 
  -2   4   5       63.87       75.61      2.05 o 
  -1   4   5        2.30        1.77      0.51 o 
   0   4   5      813.72      885.88     15.73 o 
   1   4   5       25.68       20.62      0.82 o 
   2   4   5      286.70      309.92      5.72 o 
   3   4   5       52.64       48.89      1.49 o 
   4   4   5       56.52       60.02      6.17 o 
   5   4   5       81.75       80.66      3.25 o 
   6   4   5       13.27       14.66      1.66 o 
   7   4   5        8.08        8.77      1.59 o 
   8   4   5        1.25        2.56      2.11 o 
 -10   5   5        0.12       -0.35      1.41 o 
  -9   5   5        1.77        1.71      2.18 o 
  -8   5   5       23.17       24.23      1.36 o 
  -7   5   5      141.07      141.47      3.66 o 
  -6   5   5        0.58        1.29      0.64 o 
  -5   5   5      269.41      252.29      4.96 o 
  -4   5   5        1.03        0.46      0.65 o 
  -3   5   5       16.10       14.88      0.95 o 
  -2   5   5       88.98       95.33      2.51 o 
  -1   5   5        2.91        3.94      0.63 o 
   0   5   5        3.97        7.14      0.62 o 
   1   5   5       65.64       69.49      1.64 o 
   2   5   5       25.44       29.69      0.99 o 
   3   5   5       27.12       23.35      1.25 o 
   4   5   5        4.88        9.15      2.48 o 
   5   5   5       24.69       20.60      2.63 o 
   6   5   5        0.32        1.04      1.39 o 
   7   5   5        0.20       -1.36      1.36 o 
 -10   6   5        0.71        0.00      1.55 o 
  -9   6   5        5.67        3.93      1.47 o 
  -8   6   5       13.67       17.71      2.41 o 
  -7   6   5        1.46        2.55      1.17 o 
  -6   6   5       10.37       11.35      0.98 o 
  -5   6   5        1.76        3.81      0.80 o 
  -4   6   5       63.35       62.82      1.98 o 
  -3   6   5       89.50       92.04      2.48 o 
  -2   6   5        1.66        1.03      0.68 o 
  -1   6   5       27.47       26.97      2.72 o 
   0   6   5        0.01       -0.68      0.68 o 
   1   6   5        0.63       -0.42      0.82 o 
   2   6   5       15.08       13.11      0.69 o 
   3   6   5       73.67       72.69      2.19 o 
   4   6   5        3.11        2.61      1.39 o 
   5   6   5        1.41        1.46      1.28 o 
   6   6   5        2.80        2.39      3.16 o 
 -10   7   5       14.69       22.25      3.76 o 
  -9   7   5        1.98        1.87      1.44 o 
  -8   7   5       24.23       21.47      2.93 o 
  -7   7   5        4.78        5.52      1.03 o 
  -6   7   5       36.86       36.03      2.78 o 
  -5   7   5      116.44      114.14      4.66 o 
  -4   7   5       35.72       33.25      1.77 o 
  -3   7   5       17.79       18.56      1.61 o 
  -2   7   5      150.40      152.01      3.80 o 
  -1   7   5       11.84        9.68      2.07 o 
   0   7   5      559.53      595.15     12.77 o 
   1   7   5      112.78      112.93      6.09 o 
   2   7   5       54.49       56.79      2.01 o 
   3   7   5      139.58      156.18      6.77 o 
   4   7   5       33.22       31.76      2.86 o 
   5   7   5       18.64       16.50      1.89 o 
 -10   8   5        0.01       -0.38      1.53 o 
  -9   8   5        0.54        1.68      1.44 o 
  -8   8   5        1.17        1.48      1.37 o 
  -7   8   5        2.91        0.89      1.30 o 
  -6   8   5       49.67       51.18      1.90 o 
  -5   8   5        5.13        4.20      0.95 o 
  -4   8   5       11.35       13.91      2.04 o 
  -3   8   5        7.89        9.89      1.66 o 
  -2   8   5        0.42        0.62      0.86 o 
  -1   8   5        1.00        0.40      0.85 o 
   0   8   5       55.21       50.99      1.97 o 
   1   8   5      145.66      139.98      4.77 o 
   2   8   5        4.84        3.55      1.82 o 
   3   8   5       72.88       74.35      4.81 o 
   4   8   5       16.02       18.12      1.98 o 
   5   8   5        7.57       11.03      1.91 o 
  -9   9   5        3.81        3.69      1.61 o 
  -8   9   5        0.30        2.28      1.48 o 
  -7   9   5       68.46       60.65      2.85 o 
  -6   9   5        1.40        0.80      0.89 o 
  -5   9   5       26.58       24.64      1.44 o 
  -4   9   5       46.15       32.94      2.06 o 
  -3   9   5        1.30        1.38      0.91 o 
  -2   9   5       82.92       68.23      2.46 o 
  -1   9   5       32.83       32.78      1.98 o 
   0   9   5       10.85       12.60      1.32 o 
   1   9   5       10.02        5.08      1.05 o 
   2   9   5       12.55        9.60      2.78 o 
   3   9   5       31.21       31.36      3.46 o 
  -8  10   5        1.39        2.29      1.58 o 
  -7  10   5        0.62        4.40      1.55 o 
  -6  10   5        6.53        6.95      1.44 o 
  -5  10   5        6.54        6.33      1.14 o 
  -4  10   5       16.60       12.37      1.26 o 
  -3  10   5        1.86        2.31      1.08 o 
  -2  10   5        6.55        3.68      1.05 o 
  -1  10   5        1.09        1.45      1.04 o 
   0  10   5        0.25        1.77      1.04 o 
   1  10   5        1.15        1.63      1.53 o 
   2  10   5        2.97        3.34      1.73 o 
  -7  11   5        1.63        3.76      1.52 o 
  -6  11   5        8.16       10.18      3.01 o 
  -5  11   5        3.53        1.92      1.14 o 
  -4  11   5        2.21        4.08      1.21 o 
  -3  11   5        0.01        1.62      1.03 o 
  -2  11   5        0.09        0.24      1.09 o 
  -1  11   5        3.53        3.12      1.66 o 
   0  11   5        0.08       -1.10      1.10 o 
   1  11   5        6.15        7.37      2.26 o 
  -5  12   5        0.31       -1.41      1.41 o 
  -4  12   5        4.73        5.64      1.32 o 
  -3  12   5        2.61        0.97      1.30 o 
  -2  12   5        5.52        6.89      1.40 o 
   0 -12   6        0.06       -0.02      1.20 o 
   1 -12   6        0.24       -1.16      1.48 o 
   2 -12   6        0.19       -1.10      1.21 o 
   3 -12   6        0.45       -0.02      2.48 o 
   4 -12   6        0.91        0.79      1.43 o 
   5 -12   6        0.15       -1.48      1.48 o 
  -2 -11   6        0.01        1.16      1.14 o 
  -1 -11   6        1.27       -1.11      1.11 o 
   0 -11   6        0.93       -0.56      1.39 o 
   1 -11   6       15.32       16.74      1.44 o 
   2 -11   6       19.14       22.23      1.91 o 
   3 -11   6        6.13        4.54      1.20 o 
   4 -11   6        0.99       -1.33      1.33 o 
   5 -11   6        3.09        0.98      1.58 o 
   6 -11   6        1.41        1.13      1.96 o 
  -4 -10   6        0.64        0.52      1.11 o 
  -3 -10   6       42.53       45.13      2.31 o 
  -2 -10   6        7.74        8.50      1.22 o 
  -1 -10   6       59.44       72.03      2.50 o 
   0 -10   6        0.02       -0.38      1.01 o 
   1 -10   6       11.83       13.94      1.23 o 
   2 -10   6       39.81       39.75      2.56 o 
   3 -10   6       34.85       42.54      3.79 o 
   4 -10   6        0.00       -0.20      1.22 o 
   5 -10   6        7.62        7.17      1.49 o 
   6 -10   6       23.36       26.60      3.08 o 
   7 -10   6       34.08       34.75      2.33 o 
  -5  -9   6        0.01        0.12      1.05 o 
  -4  -9   6        4.78        3.72      1.08 o 
  -3  -9   6        6.69        8.17      1.16 o 
  -2  -9   6       10.41       11.51      1.17 o 
  -1  -9   6       13.13       14.11      1.17 o 
   0  -9   6      188.95      189.23      5.82 o 
   1  -9   6       17.15       20.10      1.30 o 
   2  -9   6      244.45      265.54      7.65 o 
   3  -9   6        0.79        0.14      0.92 o 
   4  -9   6        1.57        0.00      0.99 o 
   5  -9   6       12.77       10.59      1.96 o 
   6  -9   6        0.87        0.90      1.28 o 
   7  -9   6        1.06        1.76      1.37 o 
   8  -9   6       20.54       20.42      1.91 o 
  -6  -8   6        7.56        9.59      1.30 o 
  -5  -8   6        7.79        6.41      1.16 o 
  -4  -8   6        7.11        6.83      1.07 o 
  -3  -8   6       19.04       20.23      1.31 o 
  -2  -8   6        1.00        0.99      0.80 o 
  -1  -8   6        0.27        0.74      0.79 o 
   0  -8   6      105.96      106.40      3.35 o 
   1  -8   6        1.64        3.52      0.85 o 
   2  -8   6      175.70      195.02      4.65 o 
   3  -8   6       63.26       60.74      2.23 o 
   4  -8   6       35.80       37.55      2.68 o 
   5  -8   6      113.18      106.25      3.67 o 
   6  -8   6        1.72        1.22      1.19 o 
   7  -8   6        0.63        0.81      1.26 o 
   8  -8   6        0.19        0.67      1.28 o 
   9  -8   6        5.39        7.21      1.58 o 
  -7  -7   6        1.68        3.59      1.35 o 
  -6  -7   6       10.64        9.82      1.26 o 
  -5  -7   6        2.01        1.97      1.00 o 
  -4  -7   6        1.16        1.11      0.88 o 
  -3  -7   6        9.89       10.90      1.47 o 
  -2  -7   6        0.03       -0.04      0.73 o 
  -1  -7   6       44.85       45.59      2.09 o 
   0  -7   6       77.70       70.27      2.60 o 
   1  -7   6      164.62      176.10      4.16 o 
   2  -7   6        2.76        3.76      0.76 o 
   3  -7   6       83.69       83.11      3.67 o 
   4  -7   6        0.78        1.58      0.77 o 
   5  -7   6        0.00       -0.56      0.80 o 
   6  -7   6        0.66        1.44      1.16 o 
   7  -7   6        0.00       -1.02      1.02 o 
   8  -7   6        2.24        2.16      1.28 o 
   9  -7   6        5.08        4.51      1.58 o 
  -7  -6   6        3.23        3.48      1.12 o 
  -6  -6   6       29.49       29.78      1.62 o 
  -5  -6   6       29.38       30.81      1.61 o 
  -4  -6   6        0.01        0.39      0.80 o 
  -3  -6   6        8.96        8.83      1.09 o 
  -2  -6   6        2.98        1.20      0.89 o 
  -1  -6   6       60.40       62.82      1.87 o 
   0  -6   6       21.87       25.51      1.19 o 
   1  -6   6      279.03      296.20      7.08 o 
   2  -6   6        0.01        0.25      0.45 o 
   3  -6   6       39.99       42.10      1.10 o 
   4  -6   6        7.00        5.11      0.73 o 
   5  -6   6       14.31       15.76      0.81 o 
   6  -6   6        5.25        3.08      1.11 o 
   7  -6   6        0.00        1.35      1.35 o 
   8  -6   6        1.25        0.06      1.16 o 
   9  -6   6       18.83       22.05      1.78 o 
  -8  -5   6        2.13        1.20      2.27 o 
  -7  -5   6        8.23        9.52      2.49 o 
  -6  -5   6       10.05       11.84      1.25 o 
  -5  -5   6       12.00       13.17      1.47 o 
  -4  -5   6       50.45       44.02      1.67 o 
  -3  -5   6        9.67       11.18      1.09 o 
  -2  -5   6        3.01        6.21      1.85 o 
  -1  -5   6        0.01        0.14      0.47 o 
   0  -5   6       31.22       42.11      1.35 o 
   1  -5   6       59.85       56.00      1.58 o 
   2  -5   6      149.66      165.03      2.90 o 
   3  -5   6      162.18      193.17      3.35 o 
   4  -5   6       54.84       57.06      1.28 o 
   5  -5   6       50.42       51.06      1.34 o 
   6  -5   6       28.02       27.88      1.69 o 
   7  -5   6       32.88       33.72      1.91 o 
   8  -5   6      139.42      139.73      4.48 o 
   9  -5   6        2.68        4.66      2.86 o 
  -9  -4   6        0.62        0.18      2.18 o 
  -8  -4   6        4.48        3.19      1.08 o 
  -7  -4   6        4.10        5.97      1.07 o 
  -6  -4   6        0.00       -0.86      0.86 o 
  -5  -4   6       16.70       20.33      2.19 o 
  -4  -4   6        5.59        4.11      0.82 o 
  -3  -4   6      133.40      145.99      3.56 o 
  -2  -4   6       17.27       16.70      0.91 o 
  -1  -4   6      448.88      512.06     10.25 o 
   0  -4   6      299.37      344.64      6.35 o 
   1  -4   6        9.80       10.33      1.14 o 
   2  -4   6     1365.16     1396.42     22.33 o 
   3  -4   6       80.90       95.07      1.79 o 
   4  -4   6      288.52      289.38      4.90 o 
   5  -4   6       13.46       12.53      0.65 o 
   6  -4   6       67.95       61.43      1.79 o 
   7  -4   6       34.41       34.97      1.88 o 
   8  -4   6       38.79       40.04      2.03 o 
   9  -4   6        3.84        3.91      1.96 o 
  -9  -3   6       45.88       42.31      2.10 o 
  -8  -3   6       46.32       52.39      2.17 o 
  -7  -3   6       27.71       24.28      1.45 o 
  -6  -3   6        2.99        2.39      0.88 o 
  -5  -3   6       78.75       82.39      2.41 o 
  -4  -3   6       27.57       26.04      1.74 o 
  -3  -3   6      395.73      435.17      9.33 o 
  -2  -3   6      257.36      265.50      5.05 o 
  -1  -3   6      208.11      239.58      4.54 o 
   0  -3   6     1588.08     1641.68     26.21 o 
   1  -3   6       30.33       42.59      1.07 o 
   2  -3   6        9.54       12.94      0.81 o 
   3  -3   6       45.03       38.20      0.87 o 
   4  -3   6      616.08      629.29      9.26 o 
   5  -3   6      103.16      105.30      1.99 o 
   6  -3   6       78.70       74.90      2.18 o 
   7  -3   6        0.74       -0.17      1.28 o 
   8  -3   6        0.66       -0.30      1.65 o 
   9  -3   6        0.04       -0.15      1.80 o 
  -9  -2   6       31.68       36.04      2.25 o 
  -8  -2   6        2.88        4.86      1.09 o 
  -7  -2   6       30.92       29.88      2.72 o 
  -6  -2   6       31.71       27.92      1.39 o 
  -5  -2   6        7.15        7.15      0.86 o 
  -4  -2   6        1.14        0.54      0.66 o 
  -3  -2   6        3.37        2.82      0.62 o 
  -2  -2   6       10.81        8.74      0.57 o 
  -1  -2   6       73.52       76.73      1.39 o 
   0  -2   6     1836.17     1890.14     33.34 o 
   1  -2   6      296.83      300.43      5.50 o 
   2  -2   6     1476.13     1563.77     22.60 o 
   3  -2   6      511.10      501.40      7.37 o 
   4  -2   6      199.54      193.85      3.03 o 
   5  -2   6       43.64       42.35      1.02 o 
   6  -2   6        1.00       -0.07      0.52 o 
   7  -2   6       41.08       37.89      1.49 o 
   8  -2   6        0.01       -1.50      1.50 o 
   9  -2   6        2.19        0.90      1.65 o 
 -10  -1   6        0.91        0.27      1.11 o 
  -9  -1   6        2.03        2.00      1.11 o 
  -8  -1   6       18.76       18.86      1.27 o 
  -7  -1   6       13.36       14.04      1.57 o 
  -6  -1   6      422.84      418.49      9.29 o 
  -5  -1   6       17.62       17.98      1.17 o 
  -4  -1   6      532.82      556.98     15.03 o 
  -3  -1   6       12.37       20.08      0.89 o 
  -2  -1   6      120.06      145.22      3.25 o 
  -1  -1   6     1140.49     1219.64     24.11 o 
   0  -1   6      219.99      207.80      3.92 o 
   1  -1   6      147.30      140.34      2.19 o 
   2  -1   6      351.91      337.88      5.00 o 
   3  -1   6      602.54      600.40      8.80 o 
   4  -1   6       84.87       80.90      1.44 o 
   5  -1   6       78.89       76.56      2.04 o 
   6  -1   6        0.03        0.08      0.48 o 
   7  -1   6        5.43        5.54      1.22 o 
   8  -1   6        7.59        9.78      1.96 o 
   9  -1   6       11.94       14.29      2.41 o 
 -10   0   6        1.72        0.97      1.26 o 
  -9   0   6        1.40        4.17      1.25 o 
  -8   0   6        9.17       12.04      1.24 o 
  -7   0   6       39.81       36.65      1.67 o 
  -6   0   6        1.09       -0.80      0.80 o 
  -5   0   6       91.77       84.86      2.46 o 
  -4   0   6       95.18      111.57      2.88 o 
  -3   0   6      135.87      136.31      2.83 o 
  -2   0   6       50.38       50.62      1.09 o 
  -1   0   6     2645.01     2738.22     39.41 o 
   0   0   6      187.78      205.25      3.12 o 
   1   0   6        3.24        2.87      0.62 o 
   2   0   6        5.16        3.83      0.36 o 
   3   0   6       13.76       10.61      0.45 o 
   4   0   6        0.80        2.29      0.75 o 
   5   0   6       78.58       83.65      2.91 o 
   6   0   6       85.13       83.26      3.46 o 
   7   0   6      152.96      160.16      5.10 o 
   8   0   6       39.06       41.50      2.86 o 
   9   0   6       19.77       19.10      2.56 o 
 -10   1   6        1.22        2.77      1.16 o 
  -9   1   6        0.46        0.42      1.04 o 
  -8   1   6       25.32       24.74      1.44 o 
  -7   1   6       70.57       73.18      2.43 o 
  -6   1   6       52.06       60.34      2.06 o 
  -5   1   6      489.34      540.97     11.56 o 
  -4   1   6       19.47       17.78      1.50 o 
  -3   1   6     3396.18     3666.82     58.22 o 
  -2   1   6     1200.98     1168.98     18.49 o 
  -1   1   6     1795.69     1877.44     27.08 o 
   0   1   6     1035.51      993.46     14.41 o 
   1   1   6     2526.91     2673.53     38.53 o 
   2   1   6        1.03        0.55      0.31 o 
   3   1   6      245.15      245.05      6.80 o 
   4   1   6        1.51        1.13      0.83 o 
   5   1   6       27.89       25.99      1.69 o 
   6   1   6       26.58       22.54      1.63 o 
   7   1   6       12.74       10.52      1.52 o 
   8   1   6        0.00       -0.91      1.35 o 
   9   1   6       11.29       10.23      2.41 o 
 -10   2   6        2.80        1.80      1.36 o 
  -9   2   6        0.93        1.69      1.75 o 
  -8   2   6        1.47        1.76      0.99 o 
  -7   2   6        6.95        4.48      0.95 o 
  -6   2   6        0.03        0.03      0.79 o 
  -5   2   6       65.01       75.20      2.21 o 
  -4   2   6       24.53       23.33      1.17 o 
  -3   2   6       74.83       86.16      2.01 o 
  -2   2   6        3.29        3.95      0.45 o 
  -1   2   6      241.74      239.65      3.99 o 
   0   2   6      326.43      329.01      5.87 o 
   1   2   6      481.14      494.25      7.93 o 
   2   2   6       24.52       41.84      1.01 o 
   3   2   6       23.97       23.80      1.58 o 
   4   2   6        0.43        0.01      0.86 o 
   5   2   6        8.13        7.83      1.22 o 
   6   2   6        6.05        4.07      1.11 o 
   7   2   6        0.30       -0.56      1.14 o 
   8   2   6       27.50       27.24      3.16 o 
 -10   3   6       14.80       15.04      1.84 o 
  -9   3   6        4.28        4.07      1.09 o 
  -8   3   6       15.57       15.74      1.31 o 
  -7   3   6       13.77       14.20      1.76 o 
  -6   3   6       20.20       22.57      1.27 o 
  -5   3   6       29.26       21.35      1.14 o 
  -4   3   6      111.85      118.81      2.97 o 
  -3   3   6      718.83      747.26     15.56 o 
  -2   3   6       89.83       82.68      1.87 o 
  -1   3   6        3.91        2.17      0.42 o 
   0   3   6        0.16        1.99      0.39 o 
   1   3   6      198.59      215.02      4.04 o 
   2   3   6        1.41        2.84      0.49 o 
   3   3   6      137.45      146.45      9.63 o 
   4   3   6        1.20        2.81      1.02 o 
   5   3   6       22.42       19.43      2.11 o 
   6   3   6        1.31        0.92      1.16 o 
   7   3   6       13.93       13.49      2.78 o 
   8   3   6        0.33       -0.05      1.55 o 
 -10   4   6        6.04        5.33      1.58 o 
  -9   4   6       16.35       14.23      1.68 o 
  -8   4   6       22.17       23.46      1.44 o 
  -7   4   6       61.45       61.45      2.17 o 
  -6   4   6       75.28       75.52      2.37 o 
  -5   4   6      490.50      509.72     10.90 o 
  -4   4   6      110.38       99.46      2.59 o 
  -3   4   6        2.13        2.95      0.68 o 
  -2   4   6      525.13      540.46     11.42 o 
  -1   4   6      227.91      241.14      5.02 o 
   0   4   6        7.03       10.25      0.63 o 
   1   4   6      163.43      162.25      3.21 o 
   2   4   6      206.81      213.22      4.54 o 
   3   4   6      240.03      244.48      8.50 o 
   4   4   6       97.37      102.51      3.72 o 
   5   4   6       14.25       15.06      1.50 o 
   6   4   6        3.13        4.23      1.44 o 
   7   4   6        2.37        1.01      1.44 o 
 -10   5   6        8.52        5.54      1.57 o 
  -9   5   6       10.97        9.34      1.64 o 
  -8   5   6        6.47        8.58      1.09 o 
  -7   5   6       37.61       35.13      2.54 o 
  -6   5   6        2.55        2.26      0.92 o 
  -5   5   6       11.74       17.52      1.11 o 
  -4   5   6       18.17       15.48      1.07 o 
  -3   5   6       33.07       36.21      1.52 o 
  -2   5   6       48.79       49.86      1.63 o 
  -1   5   6      102.38      113.00      3.66 o 
   0   5   6      138.36      142.65      4.10 o 
   1   5   6        3.70        2.11      0.66 o 
   2   5   6      164.31      158.35      3.16 o 
   3   5   6       10.24        7.85      0.95 o 
   4   5   6       32.84       27.43      1.84 o 
   5   5   6        1.94        3.89      1.50 o 
   6   5   6        0.16       -0.02      1.50 o 
   7   5   6        7.49        8.76      1.96 o 
 -10   6   6        5.46        4.83      3.76 o 
  -9   6   6        0.10        0.55      1.35 o 
  -8   6   6       47.00       56.09      2.78 o 
  -7   6   6       77.80       74.27      2.38 o 
  -6   6   6        2.72        5.13      0.93 o 
  -5   6   6        3.29        2.51      0.80 o 
  -4   6   6       12.30       14.70      1.06 o 
  -3   6   6       69.21       62.70      1.98 o 
  -2   6   6      229.21      222.86      5.16 o 
  -1   6   6       96.52      100.48      2.74 o 
   0   6   6      123.24      110.35      3.78 o 
   1   6   6        0.69        0.32      0.68 o 
   2   6   6       17.59       16.60      1.87 o 
   3   6   6       47.19       50.98      2.67 o 
   4   6   6       31.58       29.53      2.09 o 
   5   6   6        0.57       -1.72      2.48 o 
   6   6   6        0.16       -1.41      1.41 o 
 -10   7   6       21.58       23.17      2.20 o 
  -9   7   6       18.22       17.70      1.95 o 
  -8   7   6       18.56       16.59      1.70 o 
  -7   7   6      135.83      145.67      4.03 o 
  -6   7   6        5.24        4.90      0.98 o 
  -5   7   6       95.25       99.18      2.81 o 
  -4   7   6        8.65        9.29      1.01 o 
  -3   7   6        1.88        1.15      0.81 o 
  -2   7   6       99.81      104.29      2.87 o 
  -1   7   6        0.49        0.23      0.97 o 
   0   7   6      319.41      333.23      7.50 o 
   1   7   6      133.94      130.14      3.54 o 
   2   7   6      136.97      127.88      5.32 o 
   3   7   6        0.21        0.46      1.30 o 
   4   7   6        0.41        2.79      1.43 o 
   5   7   6        1.95        2.66      1.58 o 
  -9   8   6       20.73       25.76      2.17 o 
  -8   8   6        5.96        4.49      1.44 o 
  -7   8   6        0.05        1.41      1.30 o 
  -6   8   6        1.86        1.60      1.01 o 
  -5   8   6        3.30        1.94      1.10 o 
  -4   8   6        0.24        0.50      0.89 o 
  -3   8   6        2.50        2.36      0.97 o 
  -2   8   6        0.05        0.54      0.88 o 
  -1   8   6        0.04       -0.57      0.86 o 
   0   8   6        4.29        4.95      1.07 o 
   1   8   6       89.17       82.99      3.15 o 
   2   8   6        3.86        4.71      1.47 o 
   3   8   6       58.66       52.91      2.85 o 
   4   8   6        3.67        6.17      1.64 o 
  -9   9   6        6.17        6.72      1.80 o 
  -8   9   6        0.38       -0.45      1.30 o 
  -7   9   6        0.67        0.78      1.73 o 
  -6   9   6        4.67        4.78      1.01 o 
  -5   9   6        0.01       -0.92      0.92 o 
  -4   9   6        9.16        9.52      1.15 o 
  -3   9   6        6.84        6.95      1.07 o 
  -2   9   6        9.93        9.80      1.46 o 
  -1   9   6        0.70        0.64      0.94 o 
   0   9   6       16.45       14.08      1.26 o 
   1   9   6       27.21       24.59      1.46 o 
   2   9   6        0.16        1.98      1.88 o 
   3   9   6       23.03       23.70      6.32 o 
  -8  10   6        0.22        2.25      1.63 o 
  -7  10   6        7.65        7.72      1.58 o 
  -6  10   6        1.42       -0.30      1.26 o 
  -5  10   6        0.01       -0.04      1.01 o 
  -4  10   6       10.26       11.57      2.20 o 
  -3  10   6        4.65        3.66      1.22 o 
  -2  10   6        0.09        1.16      1.01 o 
  -1  10   6        0.06       -0.58      1.03 o 
   0  10   6        0.33        0.96      1.06 o 
   1  10   6        0.44       -0.30      1.50 o 
   2  10   6        0.09        0.18      1.50 o 
  -7  11   6        3.16        4.94      1.63 o 
  -6  11   6        2.66        2.87      1.48 o 
  -5  11   6        5.89        6.00      2.19 o 
  -4  11   6        0.06        0.08      1.11 o 
  -3  11   6        9.80       12.47      1.41 o 
  -2  11   6        0.25        1.57      1.13 o 
  -1  11   6       10.61       13.43      1.46 o 
   0  11   6        0.41        3.22      2.11 o 
   1 -12   7        3.02        1.33      1.25 o 
   2 -12   7        1.87        1.56      1.18 o 
   3 -12   7        5.02        4.36      2.41 o 
   4 -12   7        1.48        4.81      2.26 o 
  -2 -11   7        0.17       -1.44      1.44 o 
  -1 -11   7        0.28        0.18      1.07 o 
   0 -11   7       21.26       22.81      1.56 o 
   1 -11   7        0.02       -0.21      1.25 o 
   2 -11   7       18.83       21.04      1.54 o 
   3 -11   7        8.21        7.51      1.24 o 
   4 -11   7        0.02        0.35      1.26 o 
   5 -11   7        0.33        2.71      2.11 o 
   6 -11   7        0.04        1.96      2.26 o 
  -3 -10   7       31.15       31.55      2.26 o 
  -2 -10   7        1.04        3.19      1.12 o 
  -1 -10   7       62.84       67.98      2.45 o 
   0 -10   7       42.12       45.74      2.02 o 
   1 -10   7       26.37       22.09      1.37 o 
   2 -10   7        0.32       -0.60      1.19 o 
   3 -10   7        2.73        1.03      1.03 o 
   4 -10   7        1.62        1.41      1.26 o 
   5 -10   7       29.06       29.07      2.63 o 
   6 -10   7        0.59        2.26      2.11 o 
   7 -10   7       15.32       17.60      2.56 o 
  -5  -9   7        0.18       -1.06      1.07 o 
  -4  -9   7        0.92        0.46      1.02 o 
  -3  -9   7        0.95        1.51      0.98 o 
  -2  -9   7       22.85       26.31      2.26 o 
  -1  -9   7       46.94       51.17      2.91 o 
   0  -9   7       64.66       72.12      2.38 o 
   1  -9   7       16.84       17.24      1.97 o 
   2  -9   7        2.89        1.42      0.85 o 
   3  -9   7       18.39       16.22      1.24 o 
   4  -9   7        7.55        3.99      1.12 o 
   5  -9   7        3.90        2.79      1.96 o 
   6  -9   7        2.97        1.25      1.33 o 
   7  -9   7        8.03        8.27      2.56 o 
   8  -9   7        0.20        3.31      1.96 o 
  -6  -8   7        2.66        3.57      1.12 o 
  -5  -8   7        2.67        2.67      1.09 o 
  -4  -8   7        1.86        2.45      0.99 o 
  -3  -8   7        2.20        1.05      1.81 o 
  -2  -8   7        0.06       -0.34      0.79 o 
  -1  -8   7        6.36        5.72      0.91 o 
   0  -8   7      218.64      220.03      5.18 o 
   1  -8   7       13.96       14.92      1.10 o 
   2  -8   7      134.95      133.33      3.40 o 
   3  -8   7        5.23        4.00      1.05 o 
   4  -8   7       18.93       22.19      1.27 o 
   5  -8   7       17.75       17.29      1.65 o 
   6  -8   7        0.03       -0.86      1.20 o 
   7  -8   7        0.63       -0.78      1.19 o 
   8  -8   7        2.30        4.51      1.65 o 
  -7  -7   7        2.64        2.21      1.18 o 
  -6  -7   7       16.49       18.87      1.72 o 
  -5  -7   7        0.73       -0.26      1.03 o 
  -4  -7   7       88.92       83.15      2.57 o 
  -3  -7   7       21.90       18.13      1.33 o 
  -2  -7   7       49.32       46.27      2.43 o 
  -1  -7   7        2.15        1.60      0.73 o 
   0  -7   7       67.21       69.24      2.10 o 
   1  -7   7      151.51      150.00      3.62 o 
   2  -7   7      114.18       95.24      3.26 o 
   3  -7   7       78.27       70.24      2.08 o 
   4  -7   7       85.28       85.28      2.45 o 
   5  -7   7        0.07        0.47      1.02 o 
   6  -7   7       64.63       58.81      2.59 o 
   7  -7   7        1.60        1.79      1.22 o 
   8  -7   7        7.51        6.09      1.44 o 
   9  -7   7        0.04        1.65      1.50 o 
  -7  -6   7        2.30        3.42      1.08 o 
  -6  -6   7       49.56       55.63      5.14 o 
  -5  -6   7        8.61        9.35      1.11 o 
  -4  -6   7       10.46        8.71      1.03 o 
  -3  -6   7        0.68        1.39      0.78 o 
  -2  -6   7        1.04        1.40      0.95 o 
  -1  -6   7       46.63       43.72      1.61 o 
   0  -6   7        8.26        5.71      0.57 o 
   1  -6   7        7.43        6.47      0.56 o 
   2  -6   7       20.50       18.72      0.79 o 
   3  -6   7       79.04       79.50      1.65 o 
   4  -6   7       26.98       26.41      0.91 o 
   5  -6   7      180.13      182.41      4.25 o 
   6  -6   7       33.06       28.18      1.73 o 
   7  -6   7      140.02      139.09      6.92 o 
   8  -6   7        9.37        8.84      1.30 o 
   9  -6   7       15.64       16.24      3.31 o 
  -8  -5   7        0.00       -0.38      1.06 o 
  -7  -5   7        1.99        1.49      1.01 o 
  -6  -5   7        2.50        2.76      1.18 o 
  -5  -5   7       50.46       52.18      2.23 o 
  -4  -5   7        3.56        1.87      0.84 o 
  -3  -5   7        2.39        1.99      0.73 o 
  -2  -5   7        0.41        1.28      0.64 o 
  -1  -5   7       44.67       48.05      1.50 o 
   0  -5   7       94.92      107.72      2.26 o 
   1  -5   7      142.11      144.13      2.88 o 
   2  -5   7        0.39        0.94      0.39 o 
   3  -5   7       42.48       43.13      1.33 o 
   4  -5   7        1.95        3.24      0.49 o 
   5  -5   7       49.57       48.46      1.38 o 
   6  -5   7       93.39       87.07      2.39 o 
   7  -5   7       61.27       56.22      2.45 o 
   8  -5   7       18.03       17.94      1.55 o 
  -8  -4   7        0.55       -0.42      1.07 o 
  -7  -4   7        6.78       10.32      1.16 o 
  -6  -4   7       50.16       48.76      1.92 o 
  -5  -4   7        1.16        0.93      0.84 o 
  -4  -4   7       32.36       31.45      1.42 o 
  -3  -4   7      230.10      232.98      5.30 o 
  -2  -4   7      235.16      227.05      4.97 o 
  -1  -4   7       65.07       78.12      2.73 o 
   0  -4   7       63.90       61.49      1.42 o 
   1  -4   7      470.01      560.56     10.13 o 
   2  -4   7      659.72      685.18     11.08 o 
   3  -4   7      296.19      316.26      5.26 o 
   4  -4   7       87.54       88.35      1.99 o 
   5  -4   7       19.75       23.59      0.96 o 
   6  -4   7        7.44        8.47      1.80 o 
   7  -4   7       33.67       33.44      1.86 o 
   8  -4   7       23.49       16.24      2.11 o 
   9  -4   7        0.00       -1.65      1.65 o 
  -9  -3   7       85.30       88.95      3.00 o 
  -8  -3   7        0.38        0.63      1.13 o 
  -7  -3   7       48.97       49.40      2.00 o 
  -6  -3   7      137.68      147.88      4.04 o 
  -5  -3   7       41.89       42.09      1.61 o 
  -4  -3   7        9.22        7.18      0.82 o 
  -3  -3   7       46.57       39.55      1.42 o 
  -2  -3   7       18.37       20.03      1.39 o 
  -1  -3   7      558.62      612.95     11.06 o 
   0  -3   7       28.22       30.40      1.09 o 
   1  -3   7     2711.11     2941.33     60.41 o 
   2  -3   7        5.14        5.14      0.37 o 
   3  -3   7      176.96      175.88      3.05 o 
   4  -3   7       12.21       14.79      0.76 o 
   5  -3   7       52.99       57.07      1.68 o 
   6  -3   7      134.53      139.19      3.27 o 
   7  -3   7       20.25       19.48      1.19 o 
   8  -3   7        2.59        2.56      1.65 o 
   9  -3   7        2.17        3.91      1.80 o 
  -9  -2   7       20.77       19.23      1.85 o 
  -8  -2   7       19.85       16.65      1.28 o 
  -7  -2   7      142.08      125.23      3.41 o 
  -6  -2   7       60.23       51.40      1.86 o 
  -5  -2   7      225.38      223.25      6.59 o 
  -4  -2   7       38.17       39.68      1.56 o 
  -3  -2   7      128.50      139.00      2.90 o 
  -2  -2   7     1389.94     1346.40     23.95 o 
  -1  -2   7       81.04       63.87      1.42 o 
   0  -2   7      473.88      467.56     15.05 o 
   1  -2   7      706.75      757.03     15.44 o 
   2  -2   7      694.31      712.57     10.42 o 
   3  -2   7      212.28      211.02      3.24 o 
   4  -2   7       20.33       15.62      0.61 o 
   5  -2   7       44.42       42.64      1.15 o 
   6  -2   7       14.86       12.11      0.76 o 
   7  -2   7       11.64       14.13      1.33 o 
   8  -2   7        0.03        0.45      1.50 o 
   9  -2   7        0.27       -0.75      1.80 o 
 -10  -1   7        1.85        2.87      1.19 o 
  -9  -1   7        4.55        3.08      1.16 o 
  -8  -1   7        0.55        1.60      0.95 o 
  -7  -1   7       11.33       11.95      1.36 o 
  -6  -1   7       43.34       45.46      1.89 o 
  -5  -1   7        0.43        1.10      0.86 o 
  -4  -1   7       40.75       41.19      1.55 o 
  -3  -1   7      263.90      271.81      6.14 o 
  -2  -1   7      721.20      682.81     12.34 o 
  -1  -1   7       21.05       25.36      0.77 o 
   0  -1   7      137.02      132.88      5.12 o 
   1  -1   7      280.59      285.46      4.27 o 
   2  -1   7      782.73      831.33     12.11 o 
   3  -1   7      123.23      130.56      2.29 o 
   4  -1   7        2.75        3.60      0.47 o 
   5  -1   7      184.49      188.58      3.58 o 
   6  -1   7      104.95      100.81      2.52 o 
   7  -1   7        2.76        3.73      1.16 o 
   8  -1   7        0.92        2.71      1.65 o 
   9  -1   7        4.23        8.87      2.11 o 
 -10   0   7        0.00        0.18      1.10 o 
  -9   0   7        8.39        9.47      1.41 o 
  -8   0   7       10.79       10.65      1.23 o 
  -7   0   7       21.39       20.64      1.34 o 
  -6   0   7        2.96        1.31      0.81 o 
  -5   0   7       88.54       75.72      2.30 o 
  -4   0   7       73.64       79.54      2.29 o 
  -3   0   7      106.62       86.99      2.45 o 
  -2   0   7        4.36        3.29      0.53 o 
  -1   0   7       61.44       63.54      1.30 o 
   0   0   7      191.26      195.07      3.23 o 
   1   0   7      400.31      424.88      6.81 o 
   2   0   7        2.03        2.75      0.50 o 
   3   0   7      146.41      175.83      2.98 o 
   4   0   7        3.83        2.20      0.40 o 
   5   0   7        3.49        3.43      1.96 o 
   6   0   7        0.07        1.76      1.08 o 
   7   0   7      130.69      130.17      5.04 o 
   8   0   7        1.71        1.09      1.30 o 
   9   0   7        9.20       10.53      2.26 o 
 -10   1   7        0.32       -0.14      2.56 o 
  -9   1   7        4.45        4.78      2.37 o 
  -8   1   7       24.60       28.56      2.05 o 
  -7   1   7        6.27        7.06      1.05 o 
  -6   1   7        9.11        7.81      0.99 o 
  -5   1   7       49.93       48.86      1.81 o 
  -4   1   7       93.16       87.20      2.90 o 
  -3   1   7      474.93      543.62      9.94 o 
  -2   1   7       12.68       12.75      0.67 o 
  -1   1   7       97.63       95.37      2.59 o 
   0   1   7       68.52       62.28      1.25 o 
   1   1   7      101.45      115.18      2.03 o 
   2   1   7       71.82       73.03      1.40 o 
   3   1   7       10.77       12.59      1.02 o 
   4   1   7       15.60       15.55      1.22 o 
   5   1   7       12.62        8.51      1.43 o 
   6   1   7        5.58        4.22      2.41 o 
   7   1   7       61.57       64.39      2.85 o 
   8   1   7        0.00        1.05      1.41 o 
 -10   2   7        6.51        6.77      1.58 o 
  -9   2   7       20.96       20.72      1.73 o 
  -8   2   7        2.35        2.11      1.17 o 
  -7   2   7        0.12       -0.40      0.95 o 
  -6   2   7        1.46        0.75      0.83 o 
  -5   2   7      227.86      260.04      6.46 o 
  -4   2   7      420.42      439.67      9.42 o 
  -3   2   7        0.97        0.20      1.02 o 
  -2   2   7       44.33       43.73      1.20 o 
  -1   2   7       69.72       64.80      1.35 o 
   0   2   7      238.33      264.00      4.37 o 
   1   2   7        4.73        2.59      0.38 o 
   2   2   7        0.63        4.38      0.74 o 
   3   2   7      137.02      155.91      4.71 o 
   4   2   7        4.07        7.09      1.11 o 
   5   2   7       19.94       16.71      2.86 o 
   6   2   7        3.51        2.76      1.50 o 
   7   2   7        3.89        4.14      1.58 o 
   8   2   7        0.08       -0.47      1.88 o 
 -10   3   7       12.59       13.87      1.80 o 
  -9   3   7        1.86        1.20      1.10 o 
  -8   3   7       48.71       44.75      1.95 o 
  -7   3   7        5.32        3.82      1.43 o 
  -6   3   7       85.66       88.49      2.56 o 
  -5   3   7       48.93       42.67      1.70 o 
  -4   3   7       65.69       68.39      2.56 o 
  -3   3   7       63.18       72.53      2.44 o 
  -2   3   7        0.05       -0.01      0.61 o 
  -1   3   7       27.34       34.35      1.10 o 
   0   3   7        0.89        1.09      0.56 o 
   1   3   7      251.89      263.83      4.92 o 
   2   3   7       83.35       93.77      2.19 o 
   3   3   7        0.92       -0.56      1.58 o 
   4   3   7       19.47       21.34      1.55 o 
   5   3   7       13.63       14.41      1.65 o 
   6   3   7        4.59        4.15      1.33 o 
   7   3   7        0.23       -0.54      1.30 o 
 -10   4   7        3.55        5.65      1.57 o 
  -9   4   7        2.57        2.07      1.41 o 
  -8   4   7      155.27      146.38      3.94 o 
  -7   4   7       24.93       26.23      1.97 o 
  -6   4   7      245.32      253.66      5.90 o 
  -5   4   7       10.21       12.74      1.05 o 
  -4   4   7        1.73        0.38      0.70 o 
  -3   4   7       31.21       33.46      1.73 o 
  -2   4   7       25.90       31.15      1.42 o 
  -1   4   7       26.70       27.25      1.17 o 
   0   4   7       25.41       30.16      1.43 o 
   1   4   7       77.97       82.86      2.61 o 
   2   4   7      197.07      212.03      4.34 o 
   3   4   7      146.41      138.38      6.09 o 
   4   4   7       16.86       18.44      1.50 o 
   5   4   7        3.25        3.40      1.25 o 
   6   4   7        2.77        1.45      1.65 o 
   7   4   7        0.08       -1.41      1.41 o 
 -10   5   7        0.33        1.33      1.53 o 
  -9   5   7        6.10        7.71      3.01 o 
  -8   5   7        7.85        7.04      1.11 o 
  -7   5   7       26.49       25.91      2.21 o 
  -6   5   7      150.75      148.70      4.38 o 
  -5   5   7      140.60      135.33      3.87 o 
  -4   5   7      139.11      137.41      3.41 o 
  -3   5   7       26.12       32.22      1.43 o 
  -2   5   7       44.71       51.14      1.99 o 
  -1   5   7        9.20        9.13      0.80 o 
   0   5   7       58.61       54.95      1.76 o 
   1   5   7       35.83       37.00      1.65 o 
   2   5   7        1.19       -0.42      0.58 o 
   3   5   7       19.91       22.46      1.70 o 
   4   5   7       20.58       19.52      2.33 o 
   5   5   7       38.11       41.80      2.49 o 
   6   5   7        0.00       -0.13      1.36 o 
 -10   6   7       16.23       17.28      2.03 o 
  -9   6   7        4.74        4.15      1.50 o 
  -8   6   7        5.11        6.95      1.50 o 
  -7   6   7      147.69      150.78      5.73 o 
  -6   6   7       30.05       30.72      1.66 o 
  -5   6   7      165.47      158.96      3.95 o 
  -4   6   7        2.41        3.04      0.84 o 
  -3   6   7      274.11      272.31     12.25 o 
  -2   6   7       71.77       68.91      2.69 o 
  -1   6   7       49.06       44.80      1.70 o 
   0   6   7      211.84      200.09      4.74 o 
   1   6   7        8.40        8.46      0.89 o 
   2   6   7        0.62        0.97      0.71 o 
   3   6   7        5.78        3.08      1.28 o 
   4   6   7       31.29       29.23      3.61 o 
   5   6   7       12.38       10.64      1.66 o 
   6   6   7        0.13       -1.14      1.43 o 
 -10   7   7        0.00        1.73      1.61 o 
  -9   7   7        3.19        3.97      2.33 o 
  -8   7   7       39.89       42.11      3.01 o 
  -7   7   7        2.93        6.43      1.14 o 
  -6   7   7       70.56       67.98      2.30 o 
  -5   7   7       27.64       25.92      1.41 o 
  -4   7   7        3.32        3.84      0.89 o 
  -3   7   7       31.50       28.60      1.45 o 
  -2   7   7       47.63       42.31      1.85 o 
  -1   7   7      149.57      145.59      3.73 o 
   0   7   7       62.31       60.11      2.15 o 
   1   7   7      271.09      291.23      6.67 o 
   2   7   7        1.26       -0.47      1.16 o 
   3   7   7       33.24       34.08      2.41 o 
   4   7   7        3.63        3.01      1.50 o 
   5   7   7        0.31        1.03      1.53 o 
  -9   8   7        2.34        3.97      1.70 o 
  -8   8   7        1.35        0.25      2.48 o 
  -7   8   7        7.30        7.38      1.88 o 
  -6   8   7        3.88        2.29      1.59 o 
  -5   8   7      102.94      105.28      3.09 o 
  -4   8   7        1.08        1.69      0.95 o 
  -3   8   7       12.55       10.42      1.08 o 
  -2   8   7       17.43       15.02      1.21 o 
  -1   8   7        0.13       -0.65      1.00 o 
   0   8   7       14.90       11.76      1.35 o 
   1   8   7       48.46       49.20      3.08 o 
   2   8   7        2.22        2.72      1.41 o 
   3   8   7        3.69        4.62      1.70 o 
   4   8   7        0.38        0.82      1.47 o 
  -9   9   7        0.08        1.27      1.44 o 
  -8   9   7        0.00        0.56      1.33 o 
  -7   9   7        0.57        0.93      1.37 o 
  -6   9   7        0.00        0.30      0.97 o 
  -5   9   7       13.63       13.05      1.28 o 
  -4   9   7       37.84       30.59      1.59 o 
  -3   9   7        1.06        2.73      1.04 o 
  -2   9   7        4.91        2.87      1.17 o 
  -1   9   7       16.47       17.48      1.37 o 
   0   9   7        0.14        1.29      1.00 o 
   1   9   7       18.28       18.56      1.98 o 
   2   9   7        5.58        4.33      1.64 o 
   3   9   7        0.95        1.59      1.64 o 
  -8  10   7        1.59        0.43      1.41 o 
  -7  10   7        1.77        1.07      1.96 o 
  -6  10   7        3.79        5.09      1.44 o 
  -5  10   7        0.88        1.16      1.06 o 
  -4  10   7        9.68        9.87      1.24 o 
  -3  10   7        0.09        0.29      1.35 o 
  -2  10   7        7.21        6.44      1.16 o 
  -1  10   7        4.84        7.03      1.24 o 
   0  10   7        0.00       -0.30      1.02 o 
   1  10   7        3.05        1.23      1.53 o 
  -6  11   7        0.00       -1.37      1.37 o 
  -5  11   7        5.51        7.37      1.31 o 
  -4  11   7        0.48        0.80      1.20 o 
  -3  11   7        6.54        7.36      1.34 o 
  -2  11   7        0.42        1.28      1.44 o 
  -1  11   7        6.62        7.83      1.42 o 
   2 -12   8       27.49       39.74      2.71 o 
   3 -12   8        3.41        4.51      2.26 o 
  -1 -11   8       11.21       15.04      1.45 o 
   0 -11   8        0.01       -0.11      1.11 o 
   1 -11   8        0.00       -0.78      1.02 o 
   2 -11   8        3.69        3.92      1.22 o 
   3 -11   8        2.67        3.91      2.11 o 
   4 -11   8        1.26        1.20      2.11 o 
   5 -11   8        0.03       -2.11      2.11 o 
   6 -11   8        0.01        0.30      2.26 o 
  -3 -10   8       52.90       64.23      2.50 o 
  -2 -10   8       36.99       43.56      5.48 o 
  -1 -10   8        3.14        4.36      1.06 o 
   0 -10   8       58.60       69.39      4.94 o 
   1 -10   8       67.85       76.19      2.57 o 
   2 -10   8       20.30       24.74      1.86 o 
   3 -10   8        3.50        3.10      1.89 o 
   4 -10   8        1.17        3.46      2.11 o 
   5 -10   8        4.50        8.27      2.41 o 
   6 -10   8        5.75        3.46      2.26 o 
   7 -10   8        0.31        1.50      2.11 o 
  -4  -9   8        0.14        1.25      1.37 o 
  -3  -9   8        5.05        3.99      1.09 o 
  -2  -9   8       32.02       30.88      1.58 o 
  -1  -9   8       31.06       31.19      1.59 o 
   0  -9   8      180.67      174.48      4.93 o 
   1  -9   8       32.83       39.85      1.75 o 
   2  -9   8        0.87        0.49      0.85 o 
   3  -9   8       75.99       73.49      2.91 o 
   4  -9   8       26.34       28.44      1.53 o 
   5  -9   8       72.05       67.84      2.98 o 
   6  -9   8        0.05        0.75      1.65 o 
   7  -9   8        6.96        6.92      1.96 o 
  -5  -8   8        5.11        3.75      1.12 o 
  -4  -8   8        1.71        0.95      0.99 o 
  -3  -8   8       12.77       14.29      1.21 o 
  -2  -8   8       41.30       36.58      1.64 o 
  -1  -8   8       44.39       39.90      1.69 o 
   0  -8   8      326.33      317.59      7.16 o 
   1  -8   8        0.73        0.49      0.82 o 
   2  -8   8      120.26      111.74      3.19 o 
   3  -8   8       13.27       12.33      1.03 o 
   4  -8   8       50.40       51.17      2.09 o 
   5  -8   8       56.03       49.56      2.48 o 
   6  -8   8        0.06        0.07      1.22 o 
   7  -8   8        3.87        5.41      1.65 o 
   8  -8   8        0.14       -1.20      1.65 o 
  -6  -7   8        1.54        2.26      1.08 o 
  -5  -7   8        6.02        3.77      1.06 o 
  -4  -7   8       35.10       36.90      2.36 o 
  -3  -7   8        0.47       -0.63      0.83 o 
  -2  -7   8        3.26        3.14      1.31 o 
  -1  -7   8        5.83        5.64      0.83 o 
   0  -7   8        5.73        4.25      1.00 o 
   1  -7   8       26.50       26.35      1.25 o 
   2  -7   8        6.64        5.27      0.63 o 
   3  -7   8      140.95      139.84      2.93 o 
   4  -7   8        0.14        1.41      0.83 o 
   5  -7   8       67.08       67.38      2.10 o 
   6  -7   8       10.38        9.66      1.37 o 
   7  -7   8        1.75        3.04      1.25 o 
   8  -7   8        2.60        4.36      1.50 o 
  -7  -6   8        0.20       -0.90      1.28 o 
  -6  -6   8       26.25       25.75      1.50 o 
  -5  -6   8        6.33        7.04      1.18 o 
  -4  -6   8       69.99       69.77      3.29 o 
  -3  -6   8        4.97        2.46      0.84 o 
  -2  -6   8       22.93       22.21      1.39 o 
  -1  -6   8        0.15        0.23      0.64 o 
   0  -6   8      121.18      126.72      3.89 o 
   1  -6   8       56.09       58.65      2.41 o 
   2  -6   8       30.97       32.19      1.05 o 
   3  -6   8        4.51        5.39      1.17 o 
   4  -6   8       20.06       17.31      0.82 o 
   5  -6   8        2.03        3.15      0.75 o 
   6  -6   8       23.66       18.12      1.52 o 
   7  -6   8       20.04       19.40      1.59 o 
   8  -6   8        7.24        6.32      1.65 o 
  -8  -5   8        5.13        5.57      1.22 o 
  -7  -5   8        0.60        0.10      0.98 o 
  -6  -5   8        7.09        8.70      1.13 o 
  -5  -5   8       32.25       35.51      1.64 o 
  -4  -5   8       32.20       32.86      1.79 o 
  -3  -5   8       19.44       14.14      0.98 o 
  -2  -5   8       81.16       86.00      2.38 o 
  -1  -5   8        9.24        8.19      0.78 o 
   0  -5   8       22.02       20.24      0.80 o 
   1  -5   8       18.74       18.04      0.75 o 
   2  -5   8        0.60        0.39      0.73 o 
   3  -5   8       33.40       34.16      1.05 o 
   4  -5   8      171.52      181.79      3.24 o 
   5  -5   8       59.00       66.14      1.98 o 
   6  -5   8       11.71       10.50      3.16 o 
   7  -5   8        3.58        0.18      2.03 o 
   9  -5   8        7.54        4.66      1.80 o 
  -8  -4   8        0.74       -0.96      1.12 o 
  -7  -4   8        0.83       -0.94      0.94 o 
  -6  -4   8        0.23       -0.63      0.89 o 
  -5  -4   8       95.71       97.85      3.28 o 
  -4  -4   8       59.57       63.60      2.09 o 
  -3  -4   8       10.32       11.39      0.88 o 
  -2  -4   8       45.98       37.17      1.21 o 
  -1  -4   8        9.61       12.46      0.68 o 
   0  -4   8       47.17       48.35      1.47 o 
   1  -4   8       30.48       32.04      0.86 o 
   2  -4   8        1.23        0.91      0.37 o 
   3  -4   8      131.53      127.44      3.24 o 
   4  -4   8       36.33       36.01      1.03 o 
   5  -4   8      140.29      138.50      2.93 o 
   6  -4   8       46.08       42.89      1.81 o 
   7  -4   8        0.00       -0.46      0.98 o 
   8  -4   8        1.35        0.75      1.35 o 
   9  -4   8        1.94        3.16      1.80 o 
  -9  -3   8       32.43       33.07      1.89 o 
  -8  -3   8       21.57       20.10      1.43 o 
  -7  -3   8       20.92       22.50      1.40 o 
  -6  -3   8       15.80       19.75      1.20 o 
  -5  -3   8      115.64      122.83      3.24 o 
  -4  -3   8       18.44       17.55      1.05 o 
  -3  -3   8       22.30       18.32      0.96 o 
  -2  -3   8       10.99        7.43      0.62 o 
  -1  -3   8     1569.40     1605.65     28.57 o 
   0  -3   8      707.06      765.89     25.19 o 
   1  -3   8       68.05       64.08      3.46 o 
   2  -3   8      107.57       99.20      3.02 o 
   3  -3   8      118.40      121.01      2.20 o 
   4  -3   8       19.89       23.45      0.80 o 
   5  -3   8        0.40        0.29      0.55 o 
   6  -3   8       17.14       18.10      0.92 o 
   7  -3   8       33.81       33.95      1.70 o 
   8  -3   8        1.11        2.26      1.50 o 
   9  -3   8        2.42        3.16      1.80 o 
  -9  -2   8       27.29       26.20      1.67 o 
  -8  -2   8       27.15       22.34      1.51 o 
  -7  -2   8        0.09        0.42      0.93 o 
  -6  -2   8       80.44       81.49      2.49 o 
  -5  -2   8        6.26        6.48      1.03 o 
  -4  -2   8        2.31        0.33      0.69 o 
  -3  -2   8      251.79      259.19      4.99 o 
  -2  -2   8       22.73       22.67      0.95 o 
  -1  -2   8      287.18      286.38      5.33 o 
   0  -2   8        0.50        3.58      0.77 o 
   1  -2   8      609.57      601.47     15.29 o 
   2  -2   8       40.32       44.20      0.94 o 
   3  -2   8      172.93      156.45      2.67 o 
   4  -2   8       41.58       45.89      1.78 o 
   5  -2   8      126.86      122.43      2.50 o 
   6  -2   8       10.24       10.69      1.10 o 
   7  -2   8        0.97        1.48      1.01 o 
   8  -2   8        8.29        9.33      1.96 o 
   9  -2   8        9.50       12.94      2.11 o 
 -10  -1   8       10.49       11.50      1.61 o 
  -9  -1   8       66.72       65.11      4.75 o 
  -8  -1   8       38.40       37.75      1.77 o 
  -7  -1   8       29.89       30.63      1.95 o 
  -6  -1   8      144.72      153.43      3.96 o 
  -5  -1   8       64.63       56.40      2.01 o 
  -4  -1   8       17.63       21.29      1.33 o 
  -3  -1   8       89.62       70.18      2.82 o 
  -2  -1   8      275.33      272.08      5.16 o 
  -1  -1   8       99.79      105.04      3.97 o 
   0  -1   8        0.21        0.21      0.49 o 
   1  -1   8       25.60       29.34      0.75 o 
   2  -1   8       36.32       40.60      1.13 o 
   3  -1   8       14.30       12.99      0.58 o 
   4  -1   8       15.55       18.56      0.89 o 
   5  -1   8      507.00      524.30      9.39 o 
   6  -1   8       97.16      105.54      3.55 o 
   7  -1   8      240.15      240.92      7.07 o 
   8  -1   8        4.40        7.22      1.80 o 
   9  -1   8       42.18       42.87      3.46 o 
 -10   0   8        9.05       11.43      1.38 o 
  -9   0   8        4.00        3.39      1.18 o 
  -8   0   8        0.52        0.37      1.03 o 
  -7   0   8       17.54       18.66      2.09 o 
  -6   0   8       79.78       78.35      2.48 o 
  -5   0   8       20.50       20.94      1.15 o 
  -4   0   8       15.80       13.13      0.98 o 
  -3   0   8      301.68      335.87      6.33 o 
  -2   0   8      526.13      529.12      9.63 o 
  -1   0   8      314.03      348.99      6.42 o 
   0   0   8       39.86       40.39      0.92 o 
   1   0   8       47.37       77.03      1.56 o 
   2   0   8        8.49        6.00      0.38 o 
   3   0   8       28.98       38.14      0.91 o 
   4   0   8        4.77        4.07      0.37 o 
   5   0   8      328.27      325.74      8.98 o 
   6   0   8       17.44       21.53      1.55 o 
   7   0   8      163.68      160.09      5.15 o 
   8   0   8        1.72        4.51      1.80 o 
 -10   1   8        0.70        1.33      1.67 o 
  -9   1   8        0.44        1.95      1.15 o 
  -8   1   8        8.04        7.37      1.14 o 
  -7   1   8        0.56        0.23      0.99 o 
  -6   1   8        0.97        0.59      1.10 o 
  -5   1   8       56.40       60.31      2.01 o 
  -4   1   8        1.27        1.90      0.74 o 
  -3   1   8      767.95      902.48     16.27 o 
  -2   1   8       63.70       75.42      1.74 o 
  -1   1   8     1061.69     1162.72     22.27 o 
   0   1   8       64.77       86.97      1.64 o 
   1   1   8      102.02      115.91      2.06 o 
   2   1   8      141.27      153.99      2.66 o 
   3   1   8        4.60        6.18      0.52 o 
   4   1   8        1.06       -0.12      0.89 o 
   5   1   8       13.17       15.70      3.46 o 
   6   1   8        3.57        3.69      1.35 o 
   7   1   8       20.95       19.93      1.77 o 
   8   1   8        7.79        8.18      1.66 o 
 -10   2   8       19.12       21.31      1.99 o 
  -9   2   8        0.10        0.92      1.12 o 
  -8   2   8        6.00        3.59      1.10 o 
  -7   2   8       14.55       16.95      1.66 o 
  -6   2   8        0.08       -0.02      0.86 o 
  -5   2   8       19.07       20.97      1.23 o 
  -4   2   8        1.32       -0.16      0.73 o 
  -3   2   8      320.93      348.14      7.54 o 
  -2   2   8        0.00        1.19      0.63 o 
  -1   2   8       52.39       67.00      1.59 o 
   0   2   8      190.75      232.13      3.90 o 
   1   2   8      129.78      135.88      2.42 o 
   2   2   8      315.15      328.82      6.02 o 
   3   2   8        1.97        1.47      0.91 o 
   4   2   8       22.10       22.85      1.50 o 
   5   2   8        0.22        1.05      1.00 o 
   6   2   8        3.67        3.19      1.25 o 
   7   2   8        1.89        1.45      1.88 o 
   8   2   8       13.82       13.77      1.80 o 
 -10   3   8        3.77        3.67      3.69 o 
  -9   3   8        1.12        1.84      1.13 o 
  -8   3   8        5.51        7.11      1.17 o 
  -7   3   8        0.18       -0.58      0.94 o 
  -6   3   8        3.47        2.84      0.95 o 
  -5   3   8       20.13       16.01      1.08 o 
  -4   3   8      302.39      335.45      7.40 o 
  -3   3   8      611.04      613.83     12.92 o 
  -2   3   8        6.37        5.32      1.05 o 
  -1   3   8        0.18       -0.35      0.68 o 
   0   3   8      492.29      551.88      9.94 o 
   1   3   8      441.89      470.75      8.51 o 
   2   3   8        0.40       -0.41      0.41 o 
   3   3   8      167.34      157.96      4.86 o 
   4   3   8       18.69       16.44      1.50 o 
   5   3   8       19.04       20.41      2.71 o 
   6   3   8        5.89        7.41      1.39 o 
   7   3   8        0.50        0.49      1.44 o 
 -10   4   8        0.00       -0.54      2.11 o 
  -9   4   8        2.30        2.18      1.33 o 
  -8   4   8        1.98        0.42      1.05 o 
  -7   4   8       92.87      103.97      3.05 o 
  -6   4   8       22.64       22.50      1.38 o 
  -5   4   8      100.58       94.61      2.71 o 
  -4   4   8        0.58        0.72      0.75 o 
  -3   4   8      356.60      329.30      7.25 o 
  -2   4   8       42.55       38.69      1.91 o 
  -1   4   8        9.27        9.45      0.80 o 
   0   4   8       59.09       51.26      1.40 o 
   1   4   8       43.61       45.46      1.27 o 
   2   4   8      147.07      147.37      3.02 o 
   3   4   8        1.63        1.65      1.04 o 
   4   4   8        0.10       -0.52      1.04 o 
   5   4   8        0.21        2.44      1.25 o 
   6   4   8        0.17        0.86      2.78 o 
   7   4   8        3.92        6.02      1.73 o 
 -10   5   8        0.39       -0.69      2.11 o 
  -9   5   8        2.14        2.32      1.47 o 
  -8   5   8        6.24        4.87      1.22 o 
  -7   5   8        4.56        0.78      1.06 o 
  -6   5   8       19.62       18.76      1.98 o 
  -5   5   8       80.84       79.21      3.04 o 
  -4   5   8      163.97      152.00      4.06 o 
  -3   5   8       37.63       36.77      1.59 o 
  -2   5   8      118.64      113.37      2.97 o 
  -1   5   8       87.32       80.32      2.31 o 
   0   5   8        4.50        3.79      1.78 o 
   1   5   8        0.11       -0.19      0.55 o 
   2   5   8        9.39        7.61      0.74 o 
   3   5   8        8.55        8.73      1.36 o 
   4   5   8       43.48       40.76      2.28 o 
   5   5   8        1.32        0.43      1.28 o 
   6   5   8       31.34       29.06      2.28 o 
 -10   6   8        4.57        3.13      2.48 o 
  -9   6   8       28.66       27.25      2.48 o 
  -8   6   8       62.39       65.39      2.46 o 
  -7   6   8      118.92      119.43      3.37 o 
  -6   6   8       19.33       17.71      1.30 o 
  -5   6   8      493.16      512.86     11.10 o 
  -4   6   8      116.00      108.76      3.60 o 
  -3   6   8      149.36      140.65      3.58 o 
  -2   6   8      134.52      136.52      3.50 o 
  -1   6   8      204.04      198.97      4.77 o 
   0   6   8      111.25      121.25      3.90 o 
   1   6   8       25.39       21.98      1.21 o 
   2   6   8        0.65        0.10      1.14 o 
   3   6   8        0.16       -0.18      1.28 o 
   4   6   8        0.33       -0.08      1.28 o 
   5   6   8        7.78        9.24      2.56 o 
 -10   7   8        2.35        3.12      1.70 o 
  -9   7   8       24.24       27.93      2.28 o 
  -8   7   8        1.51        2.08      1.44 o 
  -7   7   8       74.88       81.62      2.79 o 
  -6   7   8       49.14       53.43      2.88 o 
  -5   7   8        5.35        5.32      1.76 o 
  -4   7   8      151.81      148.94      4.87 o 
  -3   7   8        0.14        1.58      0.91 o 
  -2   7   8       25.75       26.99      3.85 o 
  -1   7   8      413.12      414.61      9.15 o 
   0   7   8       24.08       23.56      1.28 o 
   1   7   8       87.40       85.36      2.55 o 
   2   7   8        0.28        0.48      1.25 o 
   3   7   8        0.39        0.16      1.28 o 
   4   7   8        1.09        1.28      1.53 o 
  -9   8   8       21.25       26.07      2.56 o 
  -8   8   8        0.14        2.15      1.52 o 
  -7   8   8        0.00        0.76      1.09 o 
  -6   8   8        3.72        2.56      1.07 o 
  -5   8   8        0.11        0.29      1.16 o 
  -4   8   8        2.18        1.16      0.95 o 
  -3   8   8       10.58       10.84      1.24 o 
  -2   8   8       81.78       73.15      2.40 o 
  -1   8   8        5.11        6.51      1.02 o 
   0   8   8       83.48       79.46      2.58 o 
   1   8   8        2.18        4.73      1.47 o 
   2   8   8        1.47        1.71      1.39 o 
   3   8   8        8.93        8.00      1.64 o 
  -8   9   8        0.94        1.17      1.55 o 
  -7   9   8        0.65        0.76      1.37 o 
  -6   9   8        4.48        4.09      1.07 o 
  -5   9   8        2.37        1.20      1.06 o 
  -4   9   8        4.02        4.03      1.08 o 
  -3   9   8        2.88        3.75      1.07 o 
  -2   9   8        0.03        0.83      1.04 o 
  -1   9   8        0.01        0.53      1.00 o 
   0   9   8        6.64        6.90      1.14 o 
   1   9   8        1.27       -0.72      1.80 o 
   2   9   8        6.35        7.38      1.73 o 
  -7  10   8        0.01       -0.60      3.01 o 
  -6  10   8        0.03        0.01      1.37 o 
  -5  10   8        0.94        1.58      1.15 o 
  -4  10   8        1.40        3.16      1.17 o 
  -3  10   8        0.26       -0.99      0.99 o 
  -2  10   8        1.31       -0.20      1.61 o 
  -1  10   8        0.23        1.06      1.07 o 
   0  10   8        4.72        6.47      1.80 o 
   1  10   8        8.24       11.23      1.98 o 
  -5  11   8        0.38        1.41      1.24 o 
  -4  11   8        0.42        0.47      1.21 o 
  -3  11   8        0.00        0.35      1.19 o 
  -2  11   8        0.08        0.18      1.16 o 
  -1 -11   9        0.16        1.67      1.66 o 
   0 -11   9       15.70       14.77      1.86 o 
   1 -11   9        4.22        3.68      1.88 o 
   2 -11   9        1.47        0.00      2.41 o 
   3 -11   9       22.19       30.08      3.16 o 
   4 -11   9       12.44        9.63      2.56 o 
   5 -11   9        6.89        7.52      2.41 o 
  -3 -10   9        7.62        9.35      1.36 o 
  -2 -10   9       85.58      101.99      3.21 o 
  -1 -10   9       15.58       12.45      1.62 o 
   0 -10   9        6.56       10.67      1.73 o 
   1 -10   9        0.01        0.34      1.43 o 
   2 -10   9        0.38        0.69      1.96 o 
   3 -10   9        2.93        5.41      2.26 o 
   4 -10   9       10.67       10.68      2.56 o 
   5 -10   9        4.05        3.76      2.41 o 
   6 -10   9        4.69        4.06      2.41 o 
  -4  -9   9        0.16       -0.22      1.51 o 
  -3  -9   9       19.38       19.66      1.37 o 
  -2  -9   9        8.96       10.38      1.53 o 
  -1  -9   9        2.27        2.61      0.96 o 
   0  -9   9        0.89        1.06      0.89 o 
   1  -9   9       31.04       31.50      1.56 o 
   2  -9   9        9.63       12.47      1.70 o 
   3  -9   9        9.32       11.38      1.41 o 
   4  -9   9       31.49       32.04      3.16 o 
   5  -9   9        0.53       -0.90      1.96 o 
   6  -9   9       19.59       20.31      2.56 o 
   7  -9   9        0.62        2.86      1.96 o 
  -5  -8   9        0.48        0.28      1.07 o 
  -4  -8   9        1.85        2.85      1.07 o 
  -3  -8   9        7.70        7.69      1.39 o 
  -2  -8   9       10.07        9.22      1.73 o 
  -1  -8   9       23.47       22.74      2.60 o 
   0  -8   9        2.65        1.61      0.84 o 
   1  -8   9        0.41       -0.07      0.78 o 
   2  -8   9      118.24      115.12      3.05 o 
   3  -8   9       67.60       71.62      2.24 o 
   4  -8   9       38.09       32.19      2.86 o 
   5  -8   9       21.59       22.26      2.56 o 
   6  -8   9       22.89       23.61      2.56 o 
   7  -8   9        4.78        3.91      1.80 o 
   8  -8   9        2.43        3.31      1.65 o 
  -6  -7   9        5.26        5.10      1.27 o 
  -5  -7   9        3.59        2.30      1.22 o 
  -4  -7   9       13.30       14.63      1.23 o 
  -3  -7   9        1.98        3.59      0.97 o 
  -2  -7   9       32.04       26.04      1.38 o 
  -1  -7   9       26.08       25.57      1.29 o 
   0  -7   9       24.30       25.65      1.40 o 
   1  -7   9       12.68        9.84      0.93 o 
   2  -7   9        2.51        3.49      0.75 o 
   3  -7   9        3.01        2.05      0.83 o 
   4  -7   9       41.36       34.50      1.86 o 
   5  -7   9        0.00        0.00      1.50 o 
   6  -7   9        8.48        5.57      1.80 o 
   7  -7   9        6.96       10.83      1.96 o 
   8  -7   9        0.13        1.35      1.50 o 
  -7  -6   9        0.03       -0.26      1.44 o 
  -6  -6   9       14.73       13.86      2.20 o 
  -5  -6   9        0.39       -0.12      0.89 o 
  -4  -6   9       50.89       44.57      3.31 o 
  -3  -6   9        0.31       -1.29      1.29 o 
  -2  -6   9       31.58       29.87      1.38 o 
  -1  -6   9        1.13       -0.38      0.68 o 
   0  -6   9       81.94       75.75      1.81 o 
   1  -6   9       20.11       20.12      0.93 o 
   2  -6   9        3.36        4.38      0.50 o 
   3  -6   9       14.66       12.13      0.64 o 
   4  -6   9       44.90       43.15      1.62 o 
   5  -6   9       20.58       23.86      1.27 o 
   6  -6   9       74.55       67.98      2.76 o 
   7  -6   9        1.53        0.90      1.50 o 
  -8  -5   9        0.40       -0.71      1.16 o 
  -7  -5   9        1.95        0.31      1.06 o 
  -6  -5   9       26.60       30.12      2.63 o 
  -5  -5   9       24.88       21.99      1.35 o 
  -4  -5   9      215.52      229.51      5.40 o 
  -3  -5   9        5.35        3.89      0.84 o 
  -2  -5   9       31.17       35.95      1.43 o 
  -1  -5   9      391.88      410.44     12.40 o 
   0  -5   9       89.28       82.30      2.19 o 
   1  -5   9       37.90       44.13      1.37 o 
   2  -5   9       28.19       32.05      0.95 o 
   3  -5   9       50.55       48.39      1.26 o 
   4  -5   9      142.63      150.12      3.04 o 
   5  -5   9       74.44       69.87      2.11 o 
   6  -5   9       57.06       50.15      3.61 o 
   7  -5   9        0.05       -0.90      0.90 o 
   8  -5   9        2.16        1.50      1.50 o 
  -8  -4   9        0.87        1.64      1.16 o 
  -7  -4   9        0.25       -0.88      1.10 o 
  -6  -4   9        0.39       -0.05      0.88 o 
  -5  -4   9       39.54       37.97      1.75 o 
  -4  -4   9        0.08        0.52      0.80 o 
  -3  -4   9       10.93        6.75      1.41 o 
  -2  -4   9      192.91      196.47      3.93 o 
  -1  -4   9      121.16      113.19      2.65 o 
   0  -4   9      111.84      110.65      3.56 o 
   1  -4   9        5.59        5.49      0.97 o 
   2  -4   9      159.59      164.95      4.71 o 
   3  -4   9      505.96      527.77     11.05 o 
   4  -4   9        0.00       -0.44      0.44 o 
   5  -4   9       40.26       40.20      1.41 o 
   6  -4   9       34.45       32.49      1.33 o 
   7  -4   9        5.13        5.41      0.90 o 
   8  -4   9        2.72        1.35      1.50 o 
  -9  -3   9        6.87        6.60      1.42 o 
  -8  -3   9       30.76       31.70      2.12 o 
  -7  -3   9        0.63        0.34      0.96 o 
  -6  -3   9        1.21       -0.86      0.92 o 
  -5  -3   9       41.09       40.40      1.64 o 
  -4  -3   9       23.62       21.87      1.26 o 
  -3  -3   9       11.11       11.64      0.91 o 
  -2  -3   9       34.55       31.95      1.35 o 
  -1  -3   9      307.86      279.05      5.25 o 
   0  -3   9        2.69        3.01      0.86 o 
   1  -3   9      155.12      184.08      5.14 o 
   2  -3   9      164.43      171.59      4.82 o 
   3  -3   9      132.11      131.75      2.60 o 
   4  -3   9      368.19      354.73      6.53 o 
   5  -3   9       82.14       73.70      1.99 o 
   6  -3   9       35.05       35.32      1.32 o 
   7  -3   9        5.45        4.21      1.35 o 
   8  -3   9        0.34        1.50      1.35 o 
  -9  -2   9        0.45        0.76      1.14 o 
  -8  -2   9        8.77       14.80      2.35 o 
  -7  -2   9        2.20        4.14      0.99 o 
  -6  -2   9       68.63       65.79      2.22 o 
  -5  -2   9        0.07        0.17      0.77 o 
  -4  -2   9       30.17       30.41      1.36 o 
  -3  -2   9       21.83       24.09      1.00 o 
  -2  -2   9        7.50        4.43      0.54 o 
  -1  -2   9       33.22       34.41      0.96 o 
   0  -2   9        5.02        7.95      0.89 o 
   1  -2   9       44.46       43.22      1.77 o 
   2  -2   9       52.77       48.36      2.41 o 
   3  -2   9        7.65        6.33      0.42 o 
   4  -2   9       55.61       53.30      1.21 o 
   5  -2   9        5.37        4.90      0.65 o 
   6  -2   9       43.33       52.34      2.86 o 
   7  -2   9       10.45        7.97      1.50 o 
   8  -2   9        9.40       13.99      1.96 o 
  -9  -1   9        9.73       10.88      1.33 o 
  -8  -1   9       49.30       57.66      3.03 o 
  -7  -1   9       36.10       32.30      1.79 o 
  -6  -1   9       38.39       34.68      1.72 o 
  -5  -1   9        0.00       -0.39      1.15 o 
  -4  -1   9       31.83       29.29      1.35 o 
  -3  -1   9      217.41      203.98      4.60 o 
  -2  -1   9       22.86       21.46      0.93 o 
  -1  -1   9      105.76       93.22      1.95 o 
   0  -1   9      187.67      215.72      4.76 o 
   1  -1   9       16.88       15.75      0.71 o 
   2  -1   9       45.41       55.60      1.15 o 
   3  -1   9        1.40        0.37      0.37 o 
   4  -1   9      110.86      110.86      2.25 o 
   5  -1   9      245.03      242.60      5.35 o 
   6  -1   9      153.32      164.46      5.04 o 
   7  -1   9        2.06        2.96      1.19 o 
   8  -1   9        2.36        4.06      1.65 o 
 -10   0   9        0.23        1.33      1.22 o 
  -9   0   9        0.71        3.19      1.24 o 
  -8   0   9        1.38        1.64      1.07 o 
  -7   0   9        0.35        0.29      0.98 o 
  -6   0   9       18.33       19.06      1.34 o 
  -5   0   9      120.39      121.64      4.07 o 
  -4   0   9       15.54       18.93      1.13 o 
  -3   0   9        4.98        2.45      0.60 o 
  -2   0   9       25.34       28.75      1.00 o 
  -1   0   9      257.92      286.46      5.35 o 
   0   0   9       36.72       48.85      1.23 o 
   1   0   9        0.51        0.12      0.38 o 
   2   0   9      101.55      104.40      1.91 o 
   3   0   9      164.04      171.62      2.96 o 
   4   0   9        3.27        2.22      0.62 o 
   5   0   9       39.53       36.96      1.91 o 
   6   0   9       10.82        9.91      1.30 o 
   7   0   9       12.54       11.09      1.44 o 
   8   0   9       12.53       11.88      1.96 o 
 -10   1   9        0.67       -1.10      1.26 o 
  -9   1   9       10.34       10.55      1.37 o 
  -8   1   9        5.90        7.67      2.02 o 
  -7   1   9       18.94       18.39      1.38 o 
  -6   1   9       19.44       17.89      2.48 o 
  -5   1   9        0.41        1.46      0.86 o 
  -4   1   9       32.60       29.55      1.35 o 
  -3   1   9       63.06       67.07      2.02 o 
  -2   1   9       31.29       41.37      1.67 o 
  -1   1   9        4.29        2.10      0.43 o 
   0   1   9       70.80       71.14      1.46 o 
   1   1   9        2.25        1.72      0.36 o 
   2   1   9      105.18      103.80      1.90 o 
   3   1   9        0.03       -0.23      0.33 o 
   4   1   9       20.44       20.71      1.96 o 
   5   1   9        2.81        0.18      1.28 o 
   6   1   9        0.99        1.13      1.14 o 
   7   1   9        3.39        4.48      1.36 o 
   8   1   9       11.17       15.04      2.26 o 
 -10   2   9        9.59       11.19      1.84 o 
  -9   2   9        0.25        0.56      1.53 o 
  -8   2   9        1.37        0.81      1.07 o 
  -7   2   9        6.96        6.91      1.13 o 
  -6   2   9        0.17       -0.84      0.84 o 
  -5   2   9       70.50       62.59      4.82 o 
  -4   2   9      148.27      167.25      4.04 o 
  -3   2   9        9.30        8.06      1.37 o 
  -2   2   9       97.55      103.66      3.06 o 
  -1   2   9       19.88       17.57      0.74 o 
   0   2   9      210.84      211.79      3.62 o 
   1   2   9        4.40        3.18      0.52 o 
   2   2   9      235.94      244.35      4.57 o 
   3   2   9        1.23        0.75      0.81 o 
   4   2   9        5.82        3.88      1.88 o 
   5   2   9        8.02        5.31      1.35 o 
   6   2   9        8.60        9.74      1.47 o 
   7   2   9        5.95        7.46      1.47 o 
 -10   3   9        3.62        1.46      1.57 o 
  -9   3   9        7.87        9.20      1.81 o 
  -8   3   9       21.64       21.51      1.50 o 
  -7   3   9        1.57        0.42      1.04 o 
  -6   3   9        0.36        0.62      1.91 o 
  -5   3   9        0.56        0.52      0.80 o 
  -4   3   9       81.90       67.79      2.13 o 
  -3   3   9        9.65       10.09      0.91 o 
  -2   3   9      134.97      132.74      3.20 o 
  -1   3   9       62.50       61.70      1.83 o 
   0   3   9        5.64        6.64      0.71 o 
   1   3   9       13.92       16.25      0.82 o 
   2   3   9       50.20       53.16      1.48 o 
   3   3   9       37.75       36.23      1.95 o 
   4   3   9        5.80        4.31      1.16 o 
   5   3   9        4.20        5.28      1.30 o 
   6   3   9        3.44        6.07      2.56 o 
   7   3   9        0.01        0.18      1.43 o 
 -10   4   9       12.93       13.82      1.91 o 
  -9   4   9        2.04        2.15      1.22 o 
  -8   4   9        0.64        0.37      1.05 o 
  -7   4   9       19.38       22.51      1.57 o 
  -6   4   9       39.99       33.83      1.65 o 
  -5   4   9       85.62       81.83      4.43 o 
  -4   4   9        0.29        0.23      0.77 o 
  -3   4   9        5.03        8.24      0.92 o 
  -2   4   9       19.43       22.86      1.14 o 
  -1   4   9       48.69       51.02      1.82 o 
   0   4   9      249.96      254.13      5.70 o 
   1   4   9       96.33       96.18      2.16 o 
   2   4   9       19.49       18.37      1.01 o 
   3   4   9      276.63      258.41      7.58 o 
   4   4   9        1.22        2.62      1.22 o 
   5   4   9      206.25      213.11      6.66 o 
   6   4   9        1.41        0.56      1.39 o 
 -10   5   9        1.67        0.98      1.80 o 
  -9   5   9       22.46       17.18      1.89 o 
  -8   5   9        1.00       -1.08      1.08 o 
  -7   5   9       13.83       12.75      1.48 o 
  -6   5   9      131.82      123.26      3.43 o 
  -5   5   9      164.39      152.01      3.87 o 
  -4   5   9      260.56      249.90      5.75 o 
  -3   5   9       98.31       98.10      4.83 o 
  -2   5   9       49.05       49.71      1.85 o 
  -1   5   9       85.31       84.19      3.29 o 
   0   5   9       15.20       14.26      0.95 o 
   1   5   9      106.64      105.82      2.80 o 
   2   5   9       28.77       28.60      1.81 o 
   3   5   9       27.96       27.76      1.96 o 
   4   5   9       21.78       24.01      1.86 o 
   5   5   9        4.29        5.44      1.50 o 
   6   5   9        0.14        1.35      1.80 o 
 -10   6   9        6.66        8.18      2.86 o 
  -9   6   9        0.66        1.62      3.16 o 
  -8   6   9        1.08        3.30      1.21 o 
  -7   6   9       17.07       19.71      1.47 o 
  -6   6   9        3.70        3.22      1.08 o 
  -5   6   9      485.50      510.28     11.93 o 
  -4   6   9        4.19        5.95      1.05 o 
  -3   6   9      131.20      132.21      6.28 o 
  -2   6   9      270.77      271.83      6.48 o 
  -1   6   9       52.50       54.45      2.02 o 
   0   6   9      271.06      269.24      6.19 o 
   1   6   9        8.50        7.02      0.91 o 
   2   6   9       13.77       12.13      1.50 o 
   3   6   9       44.63       39.55      2.38 o 
   4   6   9       13.10       12.52      2.41 o 
   5   6   9        6.59        7.06      1.64 o 
  -9   7   9       12.84       13.36      1.95 o 
  -8   7   9        0.05        0.35      1.39 o 
  -7   7   9       80.96       76.86      2.62 o 
  -6   7   9       28.98       27.01      2.14 o 
  -5   7   9        8.47        8.34      1.12 o 
  -4   7   9       10.61        7.80      1.10 o 
  -3   7   9        0.08       -0.62      0.91 o 
  -2   7   9       14.95       13.41      1.14 o 
  -1   7   9        0.36        3.17      1.49 o 
   0   7   9       28.79       26.98      1.49 o 
   1   7   9        0.21        0.26      0.78 o 
   2   7   9        1.90        1.83      1.36 o 
   3   7   9        1.62        0.73      1.39 o 
   4   7   9        2.81        0.81      2.18 o 
  -9   8   9        4.39        4.80      1.73 o 
  -8   8   9        3.19        3.47      1.80 o 
  -7   8   9        2.67        3.04      1.10 o 
  -6   8   9        8.01        7.22      2.94 o 
  -5   8   9       17.41       17.66      1.57 o 
  -4   8   9        0.27       -0.34      0.97 o 
  -3   8   9        0.30       -1.05      1.05 o 
  -2   8   9        0.01       -0.88      0.88 o 
  -1   8   9        1.60        1.51      0.95 o 
   0   8   9        0.19       -0.39      0.94 o 
   1   8   9        0.31       -0.46      1.28 o 
   2   8   9        0.99        0.27      1.41 o 
   3   8   9        1.73        1.45      1.53 o 
  -8   9   9        0.04        0.54      2.56 o 
  -7   9   9        2.32        1.45      1.52 o 
  -6   9   9        0.31        0.42      1.06 o 
  -5   9   9        0.24        0.92      1.24 o 
  -4   9   9        0.51       -0.95      0.95 o 
  -3   9   9        3.49        2.25      1.04 o 
  -2   9   9        4.64        3.33      1.21 o 
  -1   9   9       44.86       45.27      2.02 o 
   0   9   9        1.82        2.37      1.65 o 
   1   9   9        1.74        1.15      1.55 o 
   2   9   9        2.66        0.69      2.56 o 
  -7  10   9        0.06        0.47      1.65 o 
  -6  10   9        0.04       -0.86      1.09 o 
  -5  10   9        0.65        1.90      1.51 o 
  -4  10   9        0.14        1.71      1.17 o 
  -3  10   9        0.15       -1.10      1.12 o 
  -2  10   9        0.40        0.76      1.16 o 
  -1  10   9        0.55        2.35      1.18 o 
   0  10   9        0.34        0.47      1.55 o 
   0 -11  10        5.10        4.96      1.64 o 
   1 -11  10        2.49        1.68      1.50 o 
   2 -11  10        0.01        0.29      3.16 o 
   3 -11  10        0.01       -1.80      2.11 o 
   4 -11  10        0.08       -1.65      2.11 o 
  -2 -10  10       40.26       51.80      2.93 o 
  -1 -10  10        0.09        0.85      1.41 o 
   0 -10  10       11.11       11.73      1.73 o 
   1 -10  10        4.21        4.01      1.39 o 
   2 -10  10       12.34        9.36      1.55 o 
   3 -10  10        0.33       -1.20      2.11 o 
   4 -10  10        6.55        6.92      2.56 o 
   5 -10  10        0.48       -1.80      1.80 o 
   6 -10  10       18.63       26.47      3.01 o 
  -4  -9  10        0.64        1.03      1.12 o 
  -3  -9  10        0.02        0.34      1.11 o 
  -2  -9  10       17.73       14.22      1.31 o 
  -1  -9  10       13.40       17.65      1.25 o 
   0  -9  10       22.86       21.77      1.80 o 
   1  -9  10        0.32        0.54      1.80 o 
   2  -9  10        6.47        6.17      1.30 o 
   3  -9  10        0.95       -0.19      1.28 o 
   4  -9  10        0.12       -1.96      1.96 o 
   5  -9  10       14.96       15.79      2.41 o 
   6  -9  10       18.33       21.96      2.71 o 
  -5  -8  10        0.00        0.05      1.09 o 
  -4  -8  10        5.48        6.08      1.09 o 
  -3  -8  10        2.46        2.38      1.00 o 
  -2  -8  10       43.47       42.22      1.80 o 
  -1  -8  10        3.05        2.47      0.88 o 
   0  -8  10        6.02        4.77      0.88 o 
   1  -8  10       13.00       14.02      1.04 o 
   2  -8  10       17.82       19.21      2.03 o 
   3  -8  10       11.43       11.62      2.71 o 
   4  -8  10       20.08       20.16      2.26 o 
   5  -8  10        0.61       -1.05      1.80 o 
   6  -8  10        1.78        0.90      1.65 o 
   7  -8  10        5.05        4.36      1.80 o 
  -6  -7  10        8.48        8.44      1.28 o 
  -5  -7  10        0.01       -0.31      0.99 o 
  -4  -7  10       23.62       22.08      1.42 o 
  -3  -7  10        2.67        3.85      0.94 o 
  -2  -7  10       99.70       84.36      3.30 o 
  -1  -7  10        9.68        9.82      0.96 o 
   0  -7  10       90.17       79.56      2.31 o 
   1  -7  10      123.38      126.54      4.58 o 
   2  -7  10        0.00        0.34      0.75 o 
   3  -7  10        2.68        0.32      1.05 o 
   4  -7  10      151.59      143.11      4.46 o 
   5  -7  10       13.64        9.33      1.96 o 
   6  -7  10       16.73       13.39      2.11 o 
   7  -7  10        0.02        1.05      1.65 o 
  -7  -6  10        0.21       -1.09      1.09 o 
  -6  -6  10       10.61       11.02      1.22 o 
  -5  -6  10       24.02       24.64      1.47 o 
  -4  -6  10       18.67       15.14      1.17 o 
  -3  -6  10       17.12       14.39      1.80 o 
  -2  -6  10       13.43       17.33      1.11 o 
  -1  -6  10      128.44      126.08      3.22 o 
   0  -6  10        0.00       -0.49      0.93 o 
   1  -6  10       55.46       59.68      1.47 o 
   2  -6  10        6.50        6.69      0.76 o 
   3  -6  10       12.93       10.14      1.16 o 
   4  -6  10      126.29      109.10      3.50 o 
   5  -6  10       32.86       32.15      1.81 o 
   6  -6  10       15.34       13.84      1.96 o 
   7  -6  10        0.35       -0.75      1.35 o 
  -7  -5  10        1.39        2.35      1.11 o 
  -6  -5  10        9.10        7.55      1.13 o 
  -5  -5  10        0.16       -0.42      0.88 o 
  -4  -5  10       27.81       23.44      1.31 o 
  -3  -5  10       30.74       36.89      2.08 o 
  -2  -5  10       34.10       31.95      1.45 o 
  -1  -5  10        4.30        4.75      0.89 o 
   0  -5  10        1.00       -0.11      0.42 o 
   1  -5  10        2.55        3.05      1.80 o 
   2  -5  10       37.40       36.28      2.11 o 
   3  -5  10       32.21       25.85      0.93 o 
   4  -5  10       69.65       69.06      2.55 o 
   5  -5  10       24.29       21.80      1.12 o 
   6  -5  10       20.73       22.54      2.18 o 
   7  -5  10        1.73        0.15      1.35 o 
  -8  -4  10        1.41        1.03      1.16 o 
  -7  -4  10        0.06       -0.18      1.07 o 
  -6  -4  10        0.21       -0.29      0.94 o 
  -5  -4  10        4.18        2.69      1.07 o 
  -4  -4  10        8.09        6.91      1.02 o 
  -3  -4  10      219.65      207.99      4.91 o 
  -2  -4  10        0.04        0.72      0.68 o 
  -1  -4  10      516.79      500.68      9.18 o 
   0  -4  10       50.54       47.84      2.33 o 
   1  -4  10       21.38       17.26      1.22 o 
   2  -4  10      127.67      134.57      4.02 o 
   3  -4  10      101.29       94.10      3.06 o 
   4  -4  10      152.76      147.12      3.40 o 
   5  -4  10       18.00       16.87      0.91 o 
   6  -4  10        0.93       -0.10      0.63 o 
   7  -4  10        0.00        0.75      1.20 o 
  -8  -3  10       28.06       29.04      1.69 o 
  -7  -3  10        0.01       -0.64      1.00 o 
  -6  -3  10       43.29       44.69      1.83 o 
  -5  -3  10        7.14        9.47      1.24 o 
  -4  -3  10      119.45      123.66      3.23 o 
  -3  -3  10       77.73       67.42      2.05 o 
  -2  -3  10      242.62      246.05      4.76 o 
  -1  -3  10       34.00       34.09      1.22 o 
   0  -3  10      167.67      172.14      4.97 o 
   1  -3  10       50.00       47.67      4.44 o 
   2  -3  10       31.80       35.78      1.66 o 
   3  -3  10       82.77       89.56      1.86 o 
   4  -3  10        0.02       -0.86      0.95 o 
   5  -3  10        0.98        1.64      0.61 o 
   6  -3  10       44.73       47.00      1.58 o 
   7  -3  10        0.54        0.90      1.20 o 
  -9  -2  10        3.87        4.00      1.29 o 
  -8  -2  10       18.90       15.79      2.06 o 
  -7  -2  10        0.69        2.97      1.05 o 
  -6  -2  10      190.93      190.81      4.73 o 
  -5  -2  10       82.18       76.38      2.36 o 
  -4  -2  10       16.06       15.03      1.28 o 
  -3  -2  10        4.24        7.28      0.67 o 
  -2  -2  10      218.65      231.88      4.48 o 
  -1  -2  10       70.93       65.09      1.76 o 
   0  -2  10       67.05       72.42      3.16 o 
   1  -2  10       50.02       56.57      4.36 o 
   2  -2  10      316.63      326.02      8.64 o 
   3  -2  10      379.99      377.22      6.93 o 
   4  -2  10      700.87      713.38     12.90 o 
   5  -2  10        1.99        2.60      0.67 o 
   6  -2  10        0.00       -0.08      0.86 o 
   7  -2  10       13.65       14.14      1.65 o 
   8  -2  10        0.05        1.65      1.50 o 
  -9  -1  10        1.15        0.58      1.14 o 
  -8  -1  10       18.47       18.79      1.40 o 
  -7  -1  10       20.07       18.51      1.44 o 
  -6  -1  10       38.21       42.93      1.96 o 
  -5  -1  10       10.83       11.90      1.09 o 
  -4  -1  10        3.30        2.13      0.86 o 
  -3  -1  10        5.05        9.26      0.75 o 
  -2  -1  10      499.73      489.43     14.65 o 
  -1  -1  10      511.06      543.23      9.88 o 
   0  -1  10        3.56        2.31      0.77 o 
   1  -1  10        0.25        0.29      0.71 o 
   2  -1  10      182.04      188.41      3.60 o 
   3  -1  10      207.28      218.24      3.69 o 
   4  -1  10      142.37      149.59      3.27 o 
   5  -1  10      593.59      577.38     12.16 o 
   6  -1  10        3.73        4.15      1.00 o 
   7  -1  10      101.43       97.47      3.49 o 
   8  -1  10        1.09        3.16      1.50 o 
 -10   0  10       24.39       22.86      3.01 o 
  -9   0  10        1.58        0.87      1.24 o 
  -8   0  10       12.73       11.70      1.81 o 
  -7   0  10       37.17       36.07      2.03 o 
  -6   0  10        7.33        6.74      1.08 o 
  -5   0  10      232.36      253.35      5.91 o 
  -4   0  10        8.31        7.23      0.96 o 
  -3   0  10      152.90      166.26      3.95 o 
  -2   0  10       11.41       12.66      0.72 o 
  -1   0  10       50.53       59.86      1.42 o 
   0   0  10        6.34        6.20      0.49 o 
   1   0  10       31.85       37.32      1.20 o 
   2   0  10       37.41       32.09      1.64 o 
   3   0  10        0.28        0.05      0.39 o 
   4   0  10       12.33       13.02      1.14 o 
   5   0  10       94.11       91.66      3.25 o 
   6   0  10       40.33       40.53      3.01 o 
   7   0  10       13.94       14.68      1.88 o 
   8   0  10       13.66       13.09      2.11 o 
 -10   1  10        0.93        0.84      1.90 o 
  -9   1  10        1.64        0.83      1.17 o 
  -8   1  10        0.01        0.75      1.31 o 
  -7   1  10        1.23        1.37      1.00 o 
  -6   1  10        2.61        4.18      1.06 o 
  -5   1  10       20.74       22.71      1.31 o 
  -4   1  10        0.79        2.41      0.82 o 
  -3   1  10        2.58        4.75      0.79 o 
  -2   1  10       18.54       13.68      1.02 o 
  -1   1  10      115.64      109.71      2.65 o 
   0   1  10      142.58      156.06      3.09 o 
   1   1  10       59.25       64.50      1.34 o 
   2   1  10       54.57       60.38      1.28 o 
   3   1  10       51.94       51.39      1.35 o 
   4   1  10       13.40       13.33      1.14 o 
   5   1  10       65.19       59.96      2.60 o 
   6   1  10        0.75        2.05      1.14 o 
   7   1  10        2.98        4.09      1.33 o 
 -10   2  10       12.39       13.79      1.65 o 
  -9   2  10        3.80        6.97      1.34 o 
  -8   2  10        8.16        5.81      1.20 o 
  -7   2  10        1.23        0.38      1.01 o 
  -6   2  10        0.01       -0.09      0.91 o 
  -5   2  10        8.34       10.32      1.04 o 
  -4   2  10        4.81        4.31      0.86 o 
  -3   2  10        0.59        0.64      0.86 o 
  -2   2  10       32.63       47.24      1.66 o 
  -1   2  10       10.50        9.84      0.93 o 
   0   2  10       15.75       22.00      1.24 o 
   1   2  10       12.48       10.28      0.60 o 
   2   2  10       13.85       13.47      0.63 o 
   3   2  10        3.73        2.58      0.50 o 
   4   2  10        2.89        3.37      1.73 o 
   5   2  10        4.71        4.10      1.16 o 
   6   2  10        0.30        0.15      1.25 o 
   7   2  10        1.83        4.96      1.50 o 
 -10   3  10        0.24        1.84      1.55 o 
  -9   3  10        3.33        6.91      1.56 o 
  -8   3  10        0.68        0.38      1.09 o 
  -7   3  10        0.10       -0.95      0.95 o 
  -6   3  10       13.02       13.77      1.22 o 
  -5   3  10        7.57        4.89      1.01 o 
  -4   3  10       93.67       98.21      2.73 o 
  -3   3  10        0.10        0.45      0.77 o 
  -2   3  10      235.18      250.16      5.63 o 
  -1   3  10       35.10       39.25      1.88 o 
   0   3  10        4.19        3.97      0.63 o 
   1   3  10       50.29       54.75      1.43 o 
   2   3  10        0.07       -0.05      0.80 o 
   3   3  10        3.99        3.63      1.88 o 
   4   3  10       43.25       44.37      2.31 o 
   5   3  10        7.48        7.18      1.39 o 
   6   3  10       19.35       17.58      2.48 o 
 -10   4  10        0.32       -1.09      1.57 o 
  -9   4  10        0.00       -0.10      1.26 o 
  -8   4  10       14.14       12.65      1.81 o 
  -7   4  10        1.86       -0.89      1.03 o 
  -6   4  10        0.06       -0.88      0.88 o 
  -5   4  10       76.71       74.54      3.10 o 
  -4   4  10        0.00       -0.59      0.83 o 
  -3   4  10        0.00       -0.78      0.95 o 
  -2   4  10        4.64        3.35      0.76 o 
  -1   4  10       74.20       79.31      2.29 o 
   0   4  10        5.51        4.60      0.76 o 
   1   4  10       50.05       53.02      1.47 o 
   2   4  10        3.53        2.12      1.17 o 
   3   4  10       55.60       59.44      2.78 o 
   4   4  10        3.49        5.52      1.41 o 
   5   4  10       53.90       61.09      2.96 o 
   6   4  10        9.07        9.56      1.66 o 
 -10   5  10        2.68        1.35      1.68 o 
  -9   5  10        0.00       -2.18      2.18 o 
  -8   5  10       67.23       71.24      2.69 o 
  -7   5  10       12.49       10.86      1.28 o 
  -6   5  10      125.45      124.90      3.50 o 
  -5   5  10        0.28       -1.19      1.19 o 
  -4   5  10       11.79       11.16      1.17 o 
  -3   5  10      503.94      507.83     13.23 o 
  -2   5  10      179.18      175.33      4.29 o 
  -1   5  10        4.10        2.52      0.89 o 
   0   5  10        0.47        0.11      1.07 o 
   1   5  10       46.37       42.09      1.61 o 
   2   5  10        0.03       -0.05      1.14 o 
   3   5  10      129.16      121.90      5.19 o 
   4   5  10       99.26       97.80      3.94 o 
   5   5  10        2.61        0.72      1.41 o 
  -9   6  10       20.21       22.84      2.09 o 
  -8   6  10        8.97       10.30      1.39 o 
  -7   6  10      102.89      100.50      3.10 o 
  -6   6  10       22.59       20.96      1.49 o 
  -5   6  10       73.70       75.68      2.54 o 
  -4   6  10      140.36      131.81      3.52 o 
  -3   6  10      264.99      269.27     11.14 o 
  -2   6  10       79.20       78.65      2.49 o 
  -1   6  10      289.57      266.79      6.17 o 
   0   6  10        6.02        4.78      0.97 o 
   1   6  10      131.93      124.90      3.60 o 
   2   6  10        0.09       -1.16      1.16 o 
   3   6  10        1.76        2.59      1.39 o 
   4   6  10        4.27        2.95      1.41 o 
  -9   7  10        6.05        6.55      1.75 o 
  -8   7  10       28.84       23.24      3.69 o 
  -7   7  10       19.29       19.92      1.52 o 
  -6   7  10       13.53       14.25      1.53 o 
  -5   7  10       43.47       39.81      2.04 o 
  -4   7  10       10.20       12.53      1.37 o 
  -3   7  10       35.15       34.43      1.65 o 
  -2   7  10        4.80        3.72      1.05 o 
  -1   7  10       16.93       17.57      1.17 o 
   0   7  10       12.32       11.55      1.73 o 
   1   7  10        2.86        3.32      1.28 o 
   2   7  10        1.51       -0.40      1.36 o 
   3   7  10        0.11       -1.43      1.43 o 
  -8   8  10        0.91        0.24      1.47 o 
  -7   8  10        7.00        8.63      1.61 o 
  -6   8  10       12.25       12.95      1.34 o 
  -5   8  10       12.75       10.10      1.21 o 
  -4   8  10        0.45       -0.59      0.93 o 
  -3   8  10       12.69       11.34      1.21 o 
  -2   8  10       15.34       14.56      1.43 o 
  -1   8  10       11.49       12.78      1.49 o 
   0   8  10       13.12        9.77      1.24 o 
   1   8  10        0.84        1.86      1.47 o 
   2   8  10        0.04        0.75      1.50 o 
  -7   9  10        0.01       -1.28      1.36 o 
  -6   9  10        4.26        2.08      1.16 o 
  -5   9  10        0.00        0.55      1.26 o 
  -4   9  10        8.02        6.20      1.45 o 
  -3   9  10        0.65       -0.49      1.04 o 
  -2   9  10        3.42        2.96      1.14 o 
  -1   9  10        8.41        8.61      1.26 o 
   0   9  10        3.27        4.55      1.64 o 
   1   9  10        1.41        2.35      1.55 o 
  -6  10  10        3.27        3.17      1.23 o 
  -5  10  10        0.04        0.38      1.22 o 
  -4  10  10        1.30        2.48      1.23 o 
  -3  10  10        0.06        0.75      1.21 o 
  -2  10  10        0.19        1.43      1.16 o 
  -1  10  10        3.32        3.82      1.70 o 
   1 -11  11        0.23        1.15      1.73 o 
   2 -11  11        1.28        0.56      2.78 o 
  -2 -10  11       32.70       43.29      2.70 o 
  -1 -10  11        0.00        0.27      1.50 o 
   0 -10  11        0.37       -0.11      1.39 o 
   1 -10  11        1.50        2.87      1.39 o 
   2 -10  11        1.44        0.13      1.44 o 
   3 -10  11       14.38       17.30      2.41 o 
   4 -10  11        3.58        2.56      2.41 o 
   5 -10  11        4.15        6.02      2.56 o 
  -3  -9  11        0.19        1.88      1.80 o 
  -2  -9  11        3.00        4.21      2.33 o 
  -1  -9  11        6.83        5.87      1.96 o 
   0  -9  11        0.74       -0.33      1.96 o 
   1  -9  11        0.46       -1.03      1.14 o 
   2  -9  11        1.68        1.23      1.30 o 
   3  -9  11        0.05       -0.92      1.19 o 
   5  -9  11        1.59       -0.90      2.11 o 
   6  -9  11        8.51        8.72      2.26 o 
  -5  -8  11        1.08        0.15      1.14 o 
  -4  -8  11        6.52        3.15      1.05 o 
  -3  -8  11        3.06        2.96      1.36 o 
  -2  -8  11        8.50        6.86      0.98 o 
  -1  -8  11       16.05        9.90      1.53 o 
   0  -8  11      134.64      134.89      6.69 o 
   1  -8  11        7.43        7.79      1.58 o 
   2  -8  11        3.50        2.14      1.22 o 
   3  -8  11        7.08        6.76      1.30 o 
   4  -8  11        1.60        1.78      1.16 o 
   5  -8  11        1.80        0.90      1.80 o 
   6  -8  11        2.36        2.26      1.96 o 
   7  -8  11        0.43       -0.90      1.65 o 
  -6  -7  11        0.18        0.51      1.17 o 
  -5  -7  11        1.63        1.97      1.27 o 
  -4  -7  11        0.06        1.18      1.02 o 
  -3  -7  11        0.04       -0.73      0.96 o 
  -2  -7  11        4.72        7.50      1.21 o 
  -1  -7  11       27.27       21.01      1.15 o 
   0  -7  11        3.05        1.30      1.73 o 
   1  -7  11      125.49      124.00      4.11 o 
   2  -7  11       23.53       25.59      1.66 o 
   3  -7  11      107.42       94.29      5.72 o 
   4  -7  11        9.62        8.74      1.26 o 
   5  -7  11       26.37       26.62      2.71 o 
   6  -7  11        0.24       -1.65      1.65 o 
   7  -7  11        0.01        0.00      1.65 o 
  -6  -6  11       16.52       12.98      1.36 o 
  -5  -6  11        9.13        7.95      1.20 o 
  -4  -6  11       25.78       28.06      3.60 o 
  -3  -6  11        2.55        4.91      0.89 o 
  -2  -6  11        0.25       -0.69      0.69 o 
  -1  -6  11       19.50       20.27      1.30 o 
   0  -6  11        8.00        8.53      0.74 o 
   1  -6  11       29.99       31.38      2.03 o 
   2  -6  11        2.88        1.87      1.58 o 
   3  -6  11        6.20        4.92      1.11 o 
   4  -6  11       13.96        7.09      1.16 o 
   5  -6  11        2.46        1.73      1.17 o 
   6  -6  11        0.08       -1.05      1.50 o 
   7  -6  11        1.09        2.56      1.65 o 
  -7  -5  11        0.53       -0.02      1.08 o 
  -6  -5  11        7.25       10.16      1.36 o 
  -5  -5  11       14.13       13.87      1.27 o 
  -4  -5  11        3.81        3.38      0.94 o 
  -3  -5  11      136.16      147.16      3.79 o 
  -2  -5  11       82.65       77.20      2.44 o 
  -1  -5  11       51.30       44.22      2.55 o 
   0  -5  11        6.68        4.56      1.14 o 
   1  -5  11        8.99        8.64      1.35 o 
   2  -5  11        6.43        5.39      1.08 o 
   3  -5  11        0.68        0.08      0.94 o 
   4  -5  11        0.44        0.05      1.13 o 
   5  -5  11        0.59        1.20      1.06 o 
   6  -5  11       12.04       14.29      1.96 o 
  -8  -4  11        1.31        1.98      1.25 o 
  -7  -4  11        1.48        2.03      1.26 o 
  -6  -4  11        0.01       -0.55      0.98 o 
  -5  -4  11       43.15       43.64      1.83 o 
  -4  -4  11       16.84       17.69      1.25 o 
  -3  -4  11      347.61      331.18      7.41 o 
  -2  -4  11      137.06      139.10      2.99 o 
  -1  -4  11       21.76       20.16      1.10 o 
   0  -4  11       23.66       23.51      1.44 o 
   1  -4  11        0.91        0.51      0.89 o 
   2  -4  11       84.87       79.75      2.78 o 
   3  -4  11        1.14       -0.05      0.83 o 
   4  -4  11       41.78       40.74      1.36 o 
   5  -4  11        0.93        1.77      1.13 o 
   6  -4  11       10.55        8.87      1.50 o 
  -8  -3  11        0.99        1.46      1.30 o 
  -7  -3  11        0.20       -0.71      1.01 o 
  -6  -3  11       45.08       49.33      2.70 o 
  -5  -3  11        9.56        8.36      1.06 o 
  -4  -3  11      471.24      485.30     10.57 o 
  -3  -3  11      242.61      241.44     10.96 o 
  -2  -3  11        2.62        2.32      0.57 o 
  -1  -3  11       60.35       45.96      2.07 o 
   0  -3  11       22.03       18.56      1.36 o 
   1  -3  11       20.20       26.58      2.33 o 
   2  -3  11      449.34      450.14     11.72 o 
   3  -3  11       39.74       37.96      1.84 o 
   4  -3  11       21.78       26.65      1.05 o 
   5  -3  11        6.34        5.44      0.74 o 
   6  -3  11       22.18       21.21      2.11 o 
  -9  -2  11        3.06        1.23      1.22 o 
  -8  -2  11       25.17       23.63      1.56 o 
  -7  -2  11       11.55        8.53      1.34 o 
  -6  -2  11      119.84      124.29      4.81 o 
  -5  -2  11       67.86       72.58      2.40 o 
  -4  -2  11      154.31      138.81      3.56 o 
  -3  -2  11        1.96        1.98      0.86 o 
  -2  -2  11      301.50      297.09      5.62 o 
  -1  -2  11       47.50       47.74      1.86 o 
   0  -2  11      509.83      524.82     20.23 o 
   1  -2  11       58.21       69.00      2.46 o 
   2  -2  11      187.25      186.25      7.67 o 
   3  -2  11       45.38       40.99      1.28 o 
   4  -2  11      147.97      157.70      3.62 o 
   5  -2  11        6.13        8.05      0.73 o 
   6  -2  11        6.71        6.25      1.50 o 
  -9  -1  11        3.63        3.61      1.21 o 
  -8  -1  11       52.74       51.03      2.15 o 
  -7  -1  11       16.90       15.33      1.48 o 
  -6  -1  11      122.30      125.57      3.58 o 
  -5  -1  11        0.27        0.63      0.96 o 
  -4  -1  11       44.72       53.11      3.05 o 
  -3  -1  11       32.34       25.06      1.10 o 
  -2  -1  11      125.57      113.94      2.49 o 
  -1  -1  11       14.91       13.53      0.85 o 
   0  -1  11      174.46      173.11      5.01 o 
   1  -1  11      217.55      221.90      6.08 o 
   2  -1  11       59.51       58.89      1.37 o 
   3  -1  11      268.15      259.14      4.91 o 
   4  -1  11       47.20       52.22      3.66 o 
   5  -1  11       69.47       68.89      3.31 o 
   6  -1  11       32.17       34.11      1.95 o 
   7  -1  11       21.10       23.77      2.11 o 
  -9   0  11        5.08        2.57      1.36 o 
  -8   0  11        2.36        3.77      1.29 o 
  -7   0  11       59.51       55.40      2.23 o 
  -6   0  11        0.78        1.08      1.14 o 
  -5   0  11       66.84       71.27      2.34 o 
  -4   0  11        3.63        4.36      1.49 o 
  -3   0  11       38.77       37.80      1.28 o 
  -2   0  11      136.32      138.59      2.90 o 
  -1   0  11        1.23        0.44      0.42 o 
   0   0  11      153.88      161.72      3.16 o 
   1   0  11        0.03        0.39      0.37 o 
   2   0  11      103.87      114.26      2.75 o 
   3   0  11      171.74      169.45      3.00 o 
   4   0  11        2.88        2.16      2.11 o 
   5   0  11       43.53       39.88      1.98 o 
   6   0  11        3.07        4.02      1.14 o 
   7   0  11        8.73       10.43      1.80 o 
  -9   1  11        0.61       -0.44      1.95 o 
  -8   1  11        0.44       -0.36      1.08 o 
  -7   1  11        1.24        1.19      1.20 o 
  -6   1  11        0.64       -0.82      0.94 o 
  -5   1  11        6.49        8.15      1.04 o 
  -4   1  11        2.03        2.11      0.83 o 
  -3   1  11        0.56       -0.70      0.70 o 
  -2   1  11        6.29       11.61      0.73 o 
  -1   1  11        8.14       11.63      0.67 o 
   0   1  11       34.96       34.66      1.06 o 
   1   1  11        1.55        1.86      0.84 o 
   2   1  11       22.83       23.38      0.88 o 
   3   1  11        3.01        2.12      0.58 o 
   4   1  11        5.66        5.80      1.02 o 
   5   1  11       15.09       13.35      1.36 o 
   6   1  11        0.02        0.14      1.35 o 
   7   1  11        2.40        3.79      1.39 o 
 -10   2  11        0.27        1.81      1.43 o 
  -9   2  11        0.27        0.28      1.29 o 
  -8   2  11        2.85        3.11      1.23 o 
  -7   2  11        4.28        4.06      1.15 o 
  -6   2  11        2.51        2.64      1.04 o 
  -5   2  11       34.35       32.91      1.89 o 
  -4   2  11       18.32       20.77      1.26 o 
  -3   2  11       94.56       98.79      2.68 o 
  -2   2  11        1.97        3.13      0.77 o 
  -1   2  11       17.96       16.51      0.93 o 
   0   2  11       55.51       62.84      2.11 o 
   1   2  11        0.01        0.27      0.60 o 
   2   2  11       48.58       50.34      1.56 o 
   3   2  11       18.32       17.75      1.36 o 
   4   2  11        6.56        6.97      1.20 o 
   5   2  11       17.64       17.56      1.50 o 
   6   2  11        2.52        2.42      1.30 o 
 -10   3  11        0.08        0.54      1.58 o 
  -9   3  11        2.76        0.56      1.39 o 
  -8   3  11        8.72        6.26      1.25 o 
  -7   3  11        0.21       -1.23      1.34 o 
  -6   3  11        2.49        1.94      0.95 o 
  -5   3  11        0.29       -0.91      0.91 o 
  -4   3  11       15.18       15.56      1.44 o 
  -3   3  11       14.31       17.57      1.16 o 
  -2   3  11        6.41        7.29      0.86 o 
  -1   3  11        6.91        8.02      0.90 o 
   0   3  11       14.00       13.93      0.94 o 
   1   3  11       33.27       30.06      1.33 o 
   2   3  11       32.27       36.25      1.39 o 
   3   3  11       15.96       15.54      1.73 o 
   4   3  11        1.68        2.19      1.18 o 
   5   3  11        9.87       11.24      1.53 o 
   6   3  11        5.64        8.46      3.69 o 
  -9   4  11       20.19       19.53      1.68 o 
  -8   4  11        5.85        6.46      1.27 o 
  -7   4  11      110.47      113.70      3.42 o 
  -6   4  11        9.21        7.09      1.10 o 
  -5   4  11        0.88        0.05      0.95 o 
  -4   4  11      174.59      177.84      6.57 o 
  -3   4  11       17.34       16.62      1.12 o 
  -2   4  11       12.19        7.99      1.11 o 
  -1   4  11       95.52       98.88      2.73 o 
   0   4  11       44.38       43.62      1.61 o 
   1   4  11       16.48       17.44      1.01 o 
   2   4  11       34.95       33.98      2.06 o 
   3   4  11      131.06      130.87      4.51 o 
   4   4  11       76.47       72.29      3.25 o 
   5   4  11       81.08       77.56      3.43 o 
  -9   5  11        0.00        1.01      1.61 o 
  -8   5  11       37.12       36.81      1.96 o 
  -7   5  11       53.26       52.65      2.32 o 
  -6   5  11       43.99       44.03      2.05 o 
  -5   5  11      130.61      129.65      3.55 o 
  -4   5  11       25.69       28.13      1.74 o 
  -3   5  11      176.92      178.67      4.39 o 
  -2   5  11       21.65       22.15      2.12 o 
  -1   5  11      180.21      189.02      4.56 o 
   0   5  11       37.65       40.24      1.70 o 
   1   5  11       38.88       35.49      1.50 o 
   2   5  11       47.25       45.77      2.42 o 
   3   5  11       56.45       53.88      2.93 o 
   4   5  11        8.01        6.73      1.61 o 
   5   5  11        3.62        4.83      4.36 o 
  -9   6  11        0.00        1.11      1.58 o 
  -8   6  11        0.16        2.52      1.25 o 
  -7   6  11        4.99        4.15      1.47 o 
  -6   6  11       85.57       90.78      2.97 o 
  -5   6  11       13.66       14.86      1.35 o 
  -4   6  11       54.92       58.77      2.19 o 
  -3   6  11       26.94       33.18      2.96 o 
  -2   6  11       13.62       16.74      1.21 o 
  -1   6  11       24.40       26.31      1.40 o 
   0   6  11        0.18        0.12      0.77 o 
   1   6  11        1.72        3.33      2.71 o 
   2   6  11        0.23        0.02      1.20 o 
   3   6  11       17.88       18.04      1.89 o 
   4   6  11        1.04        0.71      1.53 o 
  -9   7  11       10.16        9.61      1.89 o 
  -8   7  11        0.70        0.88      1.44 o 
  -7   7  11        1.85        1.94      1.18 o 
  -6   7  11       52.09       55.58      4.10 o 
  -5   7  11       14.28       14.47      1.33 o 
  -4   7  11       84.68       95.11      3.24 o 
  -3   7  11        2.09        3.06      0.99 o 
  -2   7  11       10.77       12.37      1.67 o 
  -1   7  11       25.84       26.86      1.45 o 
   0   7  11        1.23        0.72      0.88 o 
   1   7  11        0.34       -0.32      1.41 o 
   2   7  11        0.52       -1.20      1.36 o 
   3   7  11        1.99        3.20      1.55 o 
  -8   8  11        0.63       -0.86      1.52 o 
  -7   8  11        5.26        4.17      1.24 o 
  -6   8  11        5.15        6.16      1.17 o 
  -5   8  11       35.67       36.25      1.78 o 
  -4   8  11        0.19        0.16      1.06 o 
  -3   8  11        0.29       -0.50      1.00 o 
  -2   8  11        1.60       -0.51      0.98 o 
  -1   8  11        5.92        5.02      1.08 o 
   0   8  11       13.55       15.55      1.84 o 
   1   8  11        2.41        1.61      1.50 o 
   2   8  11        1.61        3.59      1.70 o 
  -7   9  11        0.52        2.04      1.47 o 
  -6   9  11        0.19       -0.14      1.14 o 
  -5   9  11        0.04        2.94      1.15 o 
  -4   9  11        0.00        0.14      1.13 o 
  -3   9  11        1.86        1.33      1.10 o 
  -2   9  11        0.19        0.66      1.10 o 
  -1   9  11        2.65        1.32      1.50 o 
   0   9  11        6.23        6.97      2.56 o 
  -4  10  11        6.69        6.79      2.17 o 
  -3  10  11        3.71        5.33      1.35 o 
  -1 -10  12        0.00        1.67      1.57 o 
   0 -10  12        4.53        2.32      1.50 o 
   1 -10  12        1.98        1.98      1.47 o 
   2 -10  12        0.05        1.03      1.47 o 
   3 -10  12        0.16       -1.20      1.65 o 
   4 -10  12        1.49        1.80      2.41 o 
  -3  -9  12        0.19       -0.14      1.65 o 
  -2  -9  12        6.58        7.45      1.66 o 
  -1  -9  12        0.13        3.69      1.41 o 
   0  -9  12        2.72        4.25      1.47 o 
   1  -9  12        2.32        1.26      1.25 o 
   2  -9  12        3.08        1.17      1.30 o 
   3  -9  12        3.53        2.40      2.78 o 
   5  -9  12        4.83        6.32      2.41 o 
  -4  -8  12        4.07        1.67      1.57 o 
  -3  -8  12        1.30        2.53      1.65 o 
  -2  -8  12        2.57        1.11      1.36 o 
  -1  -8  12       17.49       20.04      3.23 o 
   0  -8  12       18.92       22.29      2.71 o 
   1  -8  12       15.52       14.99      2.48 o 
   2  -8  12        8.28        5.17      1.33 o 
   3  -8  12        2.80        2.22      1.58 o 
   4  -8  12        1.65        1.80      1.65 o 
   5  -8  12        1.05       -1.80      1.80 o 
   6  -8  12        1.75        0.90      1.80 o 
  -5  -7  12        0.01        1.03      1.04 o 
  -4  -7  12        1.79        0.74      0.95 o 
  -3  -7  12        0.01       -2.11      2.11 o 
  -2  -7  12        9.04        7.97      1.43 o 
  -1  -7  12        8.42        8.83      1.39 o 
   0  -7  12        0.32        1.22      1.16 o 
   1  -7  12        0.01       -1.20      1.20 o 
   2  -7  12       28.92       25.50      2.56 o 
   3  -7  12        0.35        0.09      1.08 o 
   4  -7  12        0.10       -0.48      1.35 o 
   5  -7  12        2.17        0.30      1.65 o 
   6  -7  12        2.98        3.46      1.96 o 
  -6  -6  12       12.58       11.19      1.32 o 
  -5  -6  12        2.49        1.50      1.02 o 
  -4  -6  12        4.50        6.06      1.08 o 
  -3  -6  12        0.15       -0.44      0.79 o 
  -2  -6  12       45.05       44.21      3.37 o 
  -1  -6  12        9.30        5.67      1.28 o 
   0  -6  12       49.26       43.71      2.24 o 
   1  -6  12        0.39        0.00      1.02 o 
   2  -6  12       49.09       39.20      2.10 o 
   3  -6  12        0.35       -0.97      0.97 o 
   4  -6  12        0.24       -1.01      1.01 o 
   6  -6  12        0.00        1.96      1.65 o 
  -7  -5  12        4.47        3.83      1.23 o 
  -6  -5  12        6.70        5.85      1.12 o 
  -5  -5  12       19.81       19.28      1.37 o 
  -4  -5  12       89.83       92.58      2.77 o 
  -3  -5  12        0.92        0.80      0.79 o 
  -2  -5  12       45.13       46.42      1.70 o 
  -1  -5  12       52.31       50.97      2.45 o 
   0  -5  12       57.66       60.96      2.57 o 
   1  -5  12       67.94       74.24      2.82 o 
   2  -5  12       57.63       64.08      2.57 o 
   3  -5  12       31.67       27.95      1.63 o 
   4  -5  12      161.21      162.36      4.88 o 
   5  -5  12       17.56       15.94      2.11 o 
   6  -5  12       72.11       75.21      4.06 o 
  -7  -4  12        3.36        4.86      1.20 o 
  -6  -4  12       14.53       13.08      1.30 o 
  -5  -4  12        9.14       11.97      1.21 o 
  -4  -4  12        0.44       -0.88      0.88 o 
  -3  -4  12       16.30       15.79      1.46 o 
  -2  -4  12       46.27       47.88      1.69 o 
  -1  -4  12       49.86       44.24      1.39 o 
   0  -4  12        0.11       -0.90      1.13 o 
   1  -4  12        2.71        1.47      1.00 o 
   2  -4  12       20.99       23.66      1.55 o 
   3  -4  12        2.92        4.39      0.97 o 
   4  -4  12      176.82      170.55      5.03 o 
   5  -4  12       65.53       67.23      3.91 o 
  -8  -3  12       14.14       14.09      1.47 o 
  -7  -3  12        3.20        2.34      1.12 o 
  -6  -3  12       50.35       54.21      2.13 o 
  -5  -3  12        5.67        5.19      1.26 o 
  -4  -3  12      273.15      298.62      6.80 o 
  -3  -3  12       46.23       46.23      1.82 o 
  -2  -3  12      264.35      274.11      6.13 o 
  -1  -3  12      183.78      201.58      5.87 o 
   0  -3  12        3.30        1.49      3.08 o 
   1  -3  12        3.61        5.52      1.02 o 
   2  -3  12       23.32       24.02      1.52 o 
   3  -3  12       21.58       18.02      1.35 o 
   4  -3  12        0.14       -0.36      0.89 o 
   5  -3  12        3.76        3.61      1.65 o 
   6  -3  12        1.96        4.06      1.80 o 
  -8  -2  12        2.55        1.86      1.17 o 
  -7  -2  12        0.31        0.12      1.02 o 
  -6  -2  12       86.71       88.61      2.79 o 
  -5  -2  12       10.02        7.50      1.09 o 
  -4  -2  12      198.32      181.77      4.44 o 
  -3  -2  12      102.04       91.77      3.32 o 
  -2  -2  12        5.86        2.45      0.50 o 
  -1  -2  12       37.52       32.44      1.84 o 
   0  -2  12        7.17        6.27      1.11 o 
   1  -2  12        7.79        6.64      1.00 o 
   2  -2  12      105.05       96.54      3.14 o 
   3  -2  12       18.91       20.36      0.87 o 
   4  -2  12       11.29       10.66      0.69 o 
   5  -2  12       30.92       30.99      2.71 o 
   6  -2  12        3.36        2.56      1.80 o 
  -9  -1  12        0.00        1.63      1.29 o 
  -8  -1  12        0.44        0.54      1.13 o 
  -7  -1  12        7.41        9.46      1.53 o 
  -6  -1  12        2.89        4.73      1.17 o 
  -5  -1  12        7.63       10.39      1.17 o 
  -4  -1  12       34.13       32.31      1.54 o 
  -3  -1  12       70.16       75.47      1.95 o 
  -2  -1  12       20.01       20.31      0.88 o 
  -1  -1  12       93.15      106.40      2.68 o 
   0  -1  12       85.31       77.67      2.78 o 
   1  -1  12      150.96      153.82      5.34 o 
   2  -1  12       88.83       86.66      1.87 o 
   3  -1  12      435.51      425.33      9.04 o 
   4  -1  12        7.36        6.71      2.11 o 
   5  -1  12       29.69       27.47      1.59 o 
  -9   0  12        0.04       -0.24      1.51 o 
  -8   0  12        0.66        0.73      1.35 o 
  -7   0  12        0.86        0.50      1.18 o 
  -6   0  12        3.02        1.53      1.08 o 
  -5   0  12        4.72        5.96      1.05 o 
  -4   0  12        0.83        0.98      0.83 o 
  -3   0  12        4.52        4.37      1.24 o 
  -2   0  12       15.70       13.89      0.75 o 
  -1   0  12       31.92       28.41      0.96 o 
   0   0  12       12.66       12.28      0.77 o 
   1   0  12       17.81       16.82      0.88 o 
   2   0  12        3.06        1.42      1.19 o 
   3   0  12      168.50      169.44      3.91 o 
   4   0  12       19.99       21.82      2.18 o 
   5   0  12        3.72        4.42      1.50 o 
   6   0  12        4.40        9.18      2.26 o 
  -9   1  12        0.10       -0.55      1.50 o 
  -8   1  12        3.96        2.57      1.21 o 
  -7   1  12        3.91        2.00      1.36 o 
  -6   1  12        1.64        1.26      1.00 o 
  -5   1  12        6.37        6.52      1.05 o 
  -4   1  12       21.11       20.52      1.23 o 
  -3   1  12       60.68       60.30      2.02 o 
  -2   1  12        3.57        2.50      0.72 o 
  -1   1  12        0.72        0.12      0.66 o 
   0   1  12        8.88       11.54      0.65 o 
   1   1  12      102.95       96.31      2.11 o 
   2   1  12       33.79       35.31      1.30 o 
   3   1  12       12.05       11.54      1.16 o 
   4   1  12       22.77       22.06      1.61 o 
   5   1  12        0.03       -0.39      1.02 o 
   6   1  12        2.12        2.56      1.25 o 
  -9   2  12        0.26       -1.30      1.30 o 
  -8   2  12        3.87        1.99      1.22 o 
  -7   2  12        0.15       -0.86      1.05 o 
  -6   2  12       37.65       34.91      1.73 o 
  -5   2  12       26.71       23.91      1.39 o 
  -4   2  12       14.60       14.97      1.79 o 
  -3   2  12       19.00       18.50      1.10 o 
  -2   2  12       44.46       42.39      1.62 o 
  -1   2  12        2.65        2.21      0.70 o 
   0   2  12        0.05       -0.58      0.58 o 
   1   2  12        5.59        6.20      0.73 o 
   2   2  12        0.16       -0.37      0.58 o 
   3   2  12       13.53       14.81      1.30 o 
   4   2  12        1.96        0.54      1.20 o 
   5   2  12        0.01       -0.16      1.06 o 
   6   2  12        7.68        6.96      4.06 o 
  -9   3  12        3.74        5.32      1.43 o 
  -8   3  12        8.80        9.88      1.37 o 
  -7   3  12       26.16       24.11      1.61 o 
  -6   3  12        0.04       -0.95      0.95 o 
  -5   3  12        1.36        0.38      0.93 o 
  -4   3  12        0.92        0.71      0.95 o 
  -3   3  12       86.46       84.12      2.51 o 
  -2   3  12        3.07        1.34      0.77 o 
  -1   3  12       24.60       22.60      1.14 o 
   0   3  12        1.04        0.69      1.05 o 
   1   3  12        1.22       -0.65      0.65 o 
   2   3  12       41.53       39.21      2.02 o 
   3   3  12        8.93        9.96      1.31 o 
   4   3  12        0.70        1.56      1.25 o 
   5   3  12       28.26       32.34      2.24 o 
  -9   4  12       16.96       17.95      1.76 o 
  -8   4  12        3.75        3.94      1.91 o 
  -7   4  12       29.04       32.26      1.83 o 
  -6   4  12        4.28        4.20      1.15 o 
  -5   4  12       34.61       30.81      1.57 o 
  -4   4  12        0.46       -0.88      0.88 o 
  -3   4  12       41.29       40.91      2.30 o 
  -2   4  12      116.90      117.93      4.11 o 
  -1   4  12       28.40       27.40      1.59 o 
   0   4  12       26.13       28.06      1.37 o 
   1   4  12        1.99        0.44      0.74 o 
   2   4  12        8.99        8.12      3.69 o 
   3   4  12        1.56        0.45      1.16 o 
   4   4  12        8.73        8.48      2.71 o 
   5   4  12       15.72       16.41      1.98 o 
  -9   5  12        0.32        0.81      2.56 o 
  -8   5  12       61.32       63.30      2.57 o 
  -7   5  12       16.19       17.29      1.44 o 
  -6   5  12       45.75       49.30      2.18 o 
  -5   5  12       38.48       37.48      1.78 o 
  -4   5  12       65.85       71.54      2.40 o 
  -3   5  12      120.24      123.89      3.35 o 
  -2   5  12       25.64       26.71      1.42 o 
  -1   5  12      137.92      135.00      4.20 o 
   0   5  12        0.12       -0.77      0.84 o 
   1   5  12       33.91       33.30      2.13 o 
   2   5  12       15.97       14.84      1.61 o 
   3   5  12        0.00       -1.25      1.25 o 
   4   5  12        4.30        3.07      1.53 o 
  -9   6  12        1.45        0.21      2.48 o 
  -8   6  12        0.83        4.62      1.29 o 
  -7   6  12        0.23        1.08      1.17 o 
  -6   6  12       65.64       59.78      2.38 o 
  -5   6  12        1.30        2.30      1.04 o 
  -4   6  12       53.16       53.95      2.16 o 
  -3   6  12        0.99        1.96      1.16 o 
  -2   6  12       27.39       32.09      1.60 o 
  -1   6  12       50.03       46.35      1.89 o 
   0   6  12       26.04       28.54      1.52 o 
   1   6  12       29.59       26.19      2.02 o 
   2   6  12        0.16        0.47      1.36 o 
   3   6  12        8.32        6.55      1.80 o 
  -8   7  12        3.51        4.97      1.73 o 
  -7   7  12        8.57       12.66      1.48 o 
  -6   7  12        0.90        2.87      1.15 o 
  -5   7  12        0.05       -0.59      1.06 o 
  -4   7  12       37.90       41.89      1.88 o 
  -3   7  12        5.45        6.58      1.13 o 
  -2   7  12        5.59        3.90      1.07 o 
  -1   7  12       19.66       22.57      1.46 o 
   0   7  12       12.58       14.88      1.88 o 
   1   7  12        0.66        1.26      1.50 o 
   2   7  12        0.25       -1.45      1.65 o 
  -7   8  12        0.41        1.02      1.32 o 
  -6   8  12        1.36        1.50      1.74 o 
  -5   8  12        0.06       -1.10      1.37 o 
  -4   8  12       13.26       14.51      1.88 o 
  -3   8  12        7.03        9.19      1.26 o 
  -2   8  12        0.83        2.03      1.29 o 
  -1   8  12        7.45        7.47      1.25 o 
   0   8  12        0.79        0.55      1.47 o 
   1   8  12        4.88        7.01      1.73 o 
  -6   9  12        3.46        4.03      1.32 o 
  -5   9  12       11.61        9.80      1.39 o 
  -4   9  12        0.14        1.00      1.21 o 
  -3   9  12       16.74       24.84      1.72 o 
  -2   9  12        1.09        3.26      1.64 o 
  -1   9  12        2.14        2.61      1.77 o 
   0 -10  13        0.14       -1.50      1.50 o 
   1 -10  13        1.86        0.53      1.47 o 
   2 -10  13        4.46        5.67      1.80 o 
  -2  -9  13       14.53       14.86      1.91 o 
  -1  -9  13        1.18        4.12      1.53 o 
   0  -9  13        6.13        3.66      1.41 o 
   1  -9  13        0.94        3.01      1.47 o 
   2  -9  13        0.01        1.96      1.36 o 
   3  -9  13        0.02       -1.65      1.65 o 
   4  -9  13        0.00       -0.45      1.80 o 
  -4  -8  13        2.80        1.90      2.41 o 
  -3  -8  13        0.40        2.82      1.50 o 
  -2  -8  13        5.58        3.22      2.03 o 
  -1  -8  13       10.09       13.13      1.75 o 
   0  -8  13        6.02        9.07      1.50 o 
   1  -8  13        5.82        2.13      1.36 o 
   2  -8  13       13.77       12.82      1.55 o 
   3  -8  13        0.23       -0.69      1.11 o 
   4  -8  13       10.84       12.48      2.11 o 
   5  -8  13        0.49       -1.80      1.80 o 
  -5  -7  13        0.95       -0.66      1.58 o 
  -4  -7  13        0.00        0.50      1.41 o 
  -3  -7  13        0.10       -1.26      1.88 o 
  -2  -7  13        0.02       -0.60      2.03 o 
  -1  -7  13       16.61       16.66      3.61 o 
   0  -7  13        5.74        1.98      1.28 o 
   1  -7  13       42.35       34.93      2.12 o 
   2  -7  13        4.60        2.02      1.25 o 
   3  -7  13        9.89        9.72      1.33 o 
   4  -7  13        0.18       -1.08      1.08 o 
   6  -7  13       26.68       28.28      2.86 o 
  -6  -6  13        0.72       -0.53      2.18 o 
  -5  -6  13        9.47        9.46      1.75 o 
  -4  -6  13        0.03        0.59      1.73 o 
  -3  -6  13        4.34        1.85      1.39 o 
  -2  -6  13       31.55       34.34      2.71 o 
  -1  -6  13       70.41       65.46      2.93 o 
   0  -6  13       13.15       12.33      1.44 o 
   1  -6  13       39.03       32.70      1.88 o 
   2  -6  13        0.14        1.33      1.11 o 
   3  -6  13       14.98       10.72      1.33 o 
   4  -6  13        2.74        1.31      1.08 o 
   6  -6  13        0.05        0.60      1.80 o 
  -6  -5  13        4.27        3.52      1.18 o 
  -5  -5  13        1.58       -0.27      1.00 o 
  -4  -5  13        0.29       -0.84      0.84 o 
  -3  -5  13        2.31        2.81      1.30 o 
  -2  -5  13        0.32       -1.08      1.08 o 
  -1  -5  13        7.91       11.16      1.43 o 
   0  -5  13       14.16       11.30      1.39 o 
   1  -5  13       56.17       50.69      4.21 o 
   2  -5  13        6.62        2.98      1.80 o 
   3  -5  13        2.61        1.33      1.08 o 
   4  -5  13       71.01       73.78      2.89 o 
   5  -5  13       52.60       58.81      4.06 o 
  -7  -4  13        4.04        1.32      2.35 o 
  -6  -4  13       20.74       26.60      1.55 o 
  -5  -4  13       10.52        9.07      1.13 o 
  -4  -4  13        3.56        5.64      0.97 o 
  -3  -4  13        8.85       15.28      1.10 o 
  -2  -4  13       13.59       22.34      2.26 o 
  -1  -4  13       27.27       23.94      1.70 o 
   0  -4  13       96.51      102.59      3.61 o 
   1  -4  13        4.31        0.86      1.04 o 
   2  -4  13      186.06      181.19      5.40 o 
   3  -4  13       36.91       27.66      1.80 o 
   4  -4  13      116.04      111.20      3.75 o 
   5  -4  13       19.41       14.74      2.26 o 
  -8  -3  13        2.39        3.37      1.30 o 
  -7  -3  13        0.41        0.87      1.85 o 
  -6  -3  13       17.77       15.74      2.08 o 
  -5  -3  13        0.52        0.10      0.94 o 
  -4  -3  13       61.50       57.31      2.69 o 
  -3  -3  13        3.26        5.79      1.19 o 
  -2  -3  13      456.47      442.83      9.58 o 
  -1  -3  13        1.58        1.41      1.28 o 
   0  -3  13      297.47      285.18     14.89 o 
   1  -3  13      172.75      193.32      5.65 o 
   2  -3  13       55.14       45.41      2.13 o 
   3  -3  13        5.74        6.97      1.11 o 
   4  -3  13        0.71        0.45      0.89 o 
   5  -3  13        3.66        8.57      2.11 o 
  -8  -2  13       30.30       30.80      2.35 o 
  -7  -2  13        1.39        0.61      1.14 o 
  -6  -2  13       18.79       15.04      1.27 o 
  -5  -2  13        0.92        2.93      1.08 o 
  -4  -2  13       20.15       19.87      1.38 o 
  -3  -2  13      135.47      136.43      5.17 o 
  -2  -2  13      372.70      356.06      7.76 o 
  -1  -2  13        0.02        0.19      1.02 o 
   0  -2  13      344.90      329.85      8.99 o 
   1  -2  13       73.50       63.45      2.53 o 
   2  -2  13       94.71       92.14      3.14 o 
   3  -2  13       67.39       69.29      3.31 o 
   4  -2  13        4.82        4.99      1.02 o 
   5  -2  13       45.68       51.44      3.61 o 
   6  -2  13        0.38        0.90      1.80 o 
  -8  -1  13       16.64       19.33      1.55 o 
  -7  -1  13       20.43       18.97      1.62 o 
  -6  -1  13        0.21       -1.00      1.00 o 
  -5  -1  13       68.04       70.37      2.50 o 
  -4  -1  13       33.49       37.38      2.07 o 
  -3  -1  13       16.75       19.31      1.20 o 
  -2  -1  13       23.94       24.41      1.28 o 
  -1  -1  13       63.93       67.43      1.98 o 
   0  -1  13       64.10       69.64      2.93 o 
   1  -1  13      198.42      189.67      5.48 o 
   2  -1  13      196.03      198.48      5.65 o 
   3  -1  13       10.28        8.31      1.02 o 
   4  -1  13       14.72       20.16      2.41 o 
   5  -1  13        0.39        0.75      1.80 o 
   6  -1  13        4.89        4.66      1.96 o 
  -9   0  13        0.28        2.00      1.78 o 
  -8   0  13        0.46        2.02      1.33 o 
  -7   0  13       10.85        9.50      1.31 o 
  -6   0  13        0.52        0.55      1.08 o 
  -5   0  13        0.01        0.24      0.96 o 
  -4   0  13       23.19       23.38      1.37 o 
  -3   0  13        1.02       -0.16      0.85 o 
  -2   0  13      102.45      105.55      2.84 o 
  -1   0  13        6.26        8.80      0.83 o 
   0   0  13        9.96       12.90      0.95 o 
   1   0  13       29.95       30.29      1.40 o 
   2   0  13        0.34       -0.03      0.55 o 
   3   0  13       86.59       79.73      2.13 o 
   4   0  13       30.07       29.78      2.71 o 
   6   0  13        2.06        2.86      2.26 o 
  -9   1  13        1.56        1.52      1.30 o 
  -8   1  13        2.73        3.32      1.34 o 
  -7   1  13       52.19       46.73      2.12 o 
  -6   1  13       11.65       10.00      1.61 o 
  -5   1  13        4.78        4.39      1.08 o 
  -4   1  13       15.90       14.41      1.21 o 
  -3   1  13        2.49        2.21      0.95 o 
  -2   1  13        4.78        5.41      0.85 o 
  -1   1  13        0.67       -0.54      0.68 o 
   0   1  13       24.62       21.11      1.10 o 
   1   1  13       48.51       51.45      1.64 o 
   2   1  13        4.91        5.87      1.14 o 
   3   1  13        8.02        7.72      1.04 o 
   4   1  13        0.15       -0.70      1.65 o 
   5   1  13        1.06        0.15      2.26 o 
   6   1  13        0.10       -1.80      2.26 o 
  -9   2  13        0.00       -0.43      1.34 o 
  -8   2  13        7.07        5.97      1.85 o 
  -7   2  13        0.84       -0.79      1.17 o 
  -6   2  13       10.86       10.69      1.24 o 
  -5   2  13        0.73       -0.55      1.71 o 
  -4   2  13        0.01       -0.83      0.83 o 
  -3   2  13        6.17        4.52      0.95 o 
  -2   2  13       12.50       15.00      1.06 o 
  -1   2  13        0.81        0.73      0.77 o 
   0   2  13        0.32        0.54      0.68 o 
   1   2  13       47.00       45.54      2.11 o 
   2   2  13       28.01       30.84      1.95 o 
   3   2  13        0.15        0.38      1.13 o 
   4   2  13        1.48        1.11      1.16 o 
   5   2  13        0.72       -1.16      1.16 o 
  -9   3  13        7.76        5.13      1.44 o 
  -8   3  13        1.73        2.06      1.25 o 
  -7   3  13       10.25       10.90      1.42 o 
  -6   3  13       11.05        9.81      1.24 o 
  -5   3  13        7.58        3.54      1.06 o 
  -4   3  13       20.89       16.59      1.26 o 
  -3   3  13        1.03        0.00      1.06 o 
  -2   3  13       15.49       15.07      1.27 o 
  -1   3  13        0.74        1.41      0.97 o 
   0   3  13        0.12       -0.79      0.79 o 
   1   3  13       21.23       17.80      1.03 o 
   2   3  13        1.48        0.87      1.02 o 
   3   3  13       17.09       15.77      1.53 o 
   4   3  13        5.26        5.63      1.58 o 
   5   3  13       36.69       47.38      2.64 o 
  -9   4  13       23.53       19.93      1.78 o 
  -8   4  13       12.59       15.10      1.54 o 
  -7   4  13       27.50       29.55      3.00 o 
  -6   4  13        4.27        3.18      1.20 o 
  -5   4  13        0.08       -0.95      0.95 o 
  -4   4  13        6.43        5.35      1.08 o 
  -3   4  13       22.88       23.77      1.37 o 
  -2   4  13        2.17        2.49      0.89 o 
  -1   4  13       62.90       61.63      3.38 o 
   0   4  13       10.01        7.50      0.93 o 
   1   4  13       27.97       28.00      1.91 o 
   2   4  13       44.91       46.71      2.46 o 
   3   4  13        2.55        2.75      3.46 o 
   4   4  13        0.53        1.36      1.58 o 
  -8   5  13       14.82       14.90      1.61 o 
  -7   5  13        1.40       -0.02      1.87 o 
  -6   5  13       13.74       15.06      1.39 o 
  -5   5  13        9.83       11.58      1.26 o 
  -4   5  13        3.82        3.65      1.14 o 
  -3   5  13        1.35        0.83      0.92 o 
  -2   5  13        0.20        0.76      0.83 o 
  -1   5  13       33.99       34.46      2.19 o 
   0   5  13       54.77       54.45      2.01 o 
   1   5  13       11.61       11.63      2.78 o 
   2   5  13       23.09       23.14      3.08 o 
   3   5  13        1.73        3.28      1.41 o 
  -8   6  13       26.52       28.72      1.89 o 
  -7   6  13        6.09        4.87      1.32 o 
  -6   6  13       14.49       14.56      1.46 o 
  -5   6  13       27.05       29.01      1.64 o 
  -4   6  13        5.88        3.90      1.08 o 
  -3   6  13        4.65        3.66      1.32 o 
  -2   6  13        1.79        3.04      1.03 o 
  -1   6  13       21.29       20.47      1.35 o 
   0   6  13        7.26        5.85      1.47 o 
   1   6  13        3.08        3.50      1.39 o 
   2   6  13       15.39       11.31      1.73 o 
  -7   7  13        1.14        1.71      1.23 o 
  -6   7  13        0.74        1.11      1.13 o 
  -5   7  13       20.51       20.17      1.51 o 
  -4   7  13        3.37        3.13      1.11 o 
  -3   7  13        1.42        1.92      1.22 o 
  -2   7  13       22.08       23.96      1.85 o 
  -1   7  13        1.57        2.74      1.04 o 
   0   7  13        0.84        0.48      1.39 o 
   1   7  13        5.31        4.67      1.59 o 
  -6   8  13        4.69        5.68      1.32 o 
  -5   8  13        7.04        9.10      1.37 o 
  -4   8  13       10.86       14.16      1.60 o 
  -3   8  13        0.58        1.82      1.16 o 
  -2   8  13        7.31        6.47      1.21 o 
  -1   8  13        1.00        1.90      4.06 o 
   0   8  13        8.25       10.63      1.88 o 
  -4   9  13        4.01        6.47      2.71 o 
  -1  -9  14        7.84        9.40      1.68 o 
   0  -9  14        0.74        1.76      2.41 o 
   1  -9  14        0.36        0.28      1.41 o 
   2  -9  14       14.56       15.39      1.95 o 
   3  -9  14       12.14       11.43      2.11 o 
  -3  -8  14        2.07        1.31      1.53 o 
  -2  -8  14        4.19        6.09      1.66 o 
  -1  -8  14       21.49       16.18      3.16 o 
   0  -8  14        6.92        5.61      2.56 o 
   1  -8  14       10.03        7.58      1.47 o 
   2  -8  14        0.69       -0.02      1.28 o 
   3  -8  14        2.55        1.26      2.03 o 
   4  -8  14        4.84        1.96      1.80 o 
  -4  -7  14        0.35        0.80      3.46 o 
  -3  -7  14        2.23        2.16      4.51 o 
  -2  -7  14        6.40        4.05      1.53 o 
  -1  -7  14        6.39        9.93      1.59 o 
   0  -7  14        1.64        0.19      1.18 o 
   1  -7  14        4.96        5.12      1.33 o 
   2  -7  14        0.48        2.11      1.28 o 
   3  -7  14        8.05        7.43      1.44 o 
   4  -7  14        2.32        3.46      1.65 o 
  -5  -6  14       11.00        8.65      3.46 o 
  -4  -6  14        0.03       -0.81      2.56 o 
  -3  -6  14        3.84        1.72      1.33 o 
  -2  -6  14        1.41       -1.23      1.25 o 
  -1  -6  14        3.01        1.98      1.28 o 
   0  -6  14        5.90        4.21      2.03 o 
   1  -6  14        0.10        0.45      1.16 o 
   2  -6  14        8.54        6.17      1.73 o 
   3  -6  14        9.78        8.45      1.58 o 
   4  -6  14       13.64        9.26      1.41 o 
  -6  -5  14        2.08        4.01      1.57 o 
  -5  -5  14        2.83        5.25      1.53 o 
  -4  -5  14        0.48       -2.04      2.26 o 
  -3  -5  14       23.78       34.24      2.23 o 
  -2  -5  14       24.01       22.88      1.86 o 
  -1  -5  14        0.96       -0.12      1.50 o 
   0  -5  14       23.31       25.12      2.18 o 
   1  -5  14       15.95       12.82      3.08 o 
   2  -5  14      102.00      104.25      4.66 o 
   3  -5  14        3.65        2.20      1.28 o 
   4  -5  14       62.53       57.60      2.67 o 
  -7  -4  14        0.19        0.58      1.17 o 
  -6  -4  14        0.94       -0.63      1.00 o 
  -5  -4  14        1.60        1.41      1.65 o 
  -4  -4  14        5.23        7.80      1.55 o 
  -3  -4  14       61.66       58.80      2.85 o 
  -2  -4  14       16.53       18.10      1.73 o 
  -1  -4  14        5.52        7.16      1.28 o 
   0  -4  14        1.03        1.88      1.16 o 
   1  -4  14        3.09        5.34      1.22 o 
   2  -4  14       27.80       28.89      1.77 o 
   3  -4  14        1.55        5.65      1.65 o 
   4  -4  14       61.97       63.31      2.71 o 
   5  -4  14        0.00        0.15      1.96 o 
  -7  -3  14        1.14        2.48      1.61 o 
  -6  -3  14       38.03       42.05      2.07 o 
  -5  -3  14       41.30       42.18      1.92 o 
  -4  -3  14       10.91       11.50      1.16 o 
  -3  -3  14        1.08        1.71      1.28 o 
  -2  -3  14      241.65      224.96     10.60 o 
  -1  -3  14       70.42       80.49      6.99 o 
   0  -3  14        2.17        3.94      1.14 o 
   1  -3  14       20.45       17.27      1.41 o 
   2  -3  14        0.15       -0.35      2.93 o 
   3  -3  14        4.65        6.16      2.26 o 
   4  -3  14        6.40        6.94      1.14 o 
   5  -3  14        1.13        2.71      2.11 o 
  -8  -2  14        2.17        3.29      1.31 o 
  -7  -2  14        1.06        0.43      1.06 o 
  -6  -2  14        0.44        1.25      1.02 o 
  -5  -2  14        2.31        4.30      0.99 o 
  -4  -2  14       12.88       11.03      1.06 o 
  -3  -2  14       55.62       60.81      2.06 o 
  -2  -2  14       26.40       23.97      3.31 o 
  -1  -2  14        5.35        7.80      1.28 o 
   0  -2  14       21.55       28.09      1.96 o 
   1  -2  14       44.22       44.47      2.13 o 
   2  -2  14        8.79       10.02      1.14 o 
   3  -2  14       16.81       21.18      2.33 o 
   4  -2  14       12.79       10.68      2.11 o 
   5  -2  14       54.44       56.25      3.91 o 
   6  -2  14        0.00       -1.96      1.96 o 
  -8  -1  14        7.08        6.98      1.35 o 
  -7  -1  14       10.87       12.58      1.73 o 
  -6  -1  14        2.05        1.76      1.13 o 
  -5  -1  14        5.82        6.01      1.19 o 
  -4  -1  14       19.16       18.19      1.66 o 
  -3  -1  14       19.77       14.67      1.14 o 
  -2  -1  14        3.55        4.00      0.87 o 
  -1  -1  14       17.04       17.66      1.05 o 
   0  -1  14       38.13       35.72      3.53 o 
   1  -1  14       93.39       89.90      3.14 o 
   2  -1  14       31.29       27.20      1.59 o 
   3  -1  14       48.18       54.43      2.20 o 
   4  -1  14        8.88        6.47      1.96 o 
   5  -1  14       10.08        9.93      2.26 o 
   6  -1  14        0.57        3.16      2.11 o 
  -8   0  14        2.99        1.95      1.35 o 
  -7   0  14        0.53        1.11      1.22 o 
  -6   0  14        0.43        0.89      1.15 o 
  -5   0  14       15.07       12.20      1.26 o 
  -4   0  14       28.27       25.54      1.49 o 
  -3   0  14       27.03       30.99      1.51 o 
  -2   0  14        0.54        1.58      0.82 o 
  -1   0  14        0.07       -0.27      0.99 o 
   0   0  14       11.56       12.68      0.86 o 
   1   0  14       23.30       22.97      1.39 o 
   2   0  14       11.42        8.54      1.04 o 
   3   0  14        0.88        0.60      1.65 o 
   4   0  14        7.53       10.23      2.11 o 
   5   0  14        0.97        2.41      1.96 o 
  -8   1  14        0.49        0.08      1.27 o 
  -7   1  14        0.12        0.18      1.20 o 
  -6   1  14        0.45       -0.79      1.04 o 
  -5   1  14        2.41        1.67      1.05 o 
  -4   1  14       17.71       16.54      1.30 o 
  -3   1  14       16.96       18.53      1.18 o 
  -2   1  14        0.70       -0.80      0.80 o 
  -1   1  14        0.56       -0.72      0.74 o 
   0   1  14        4.44        3.99      0.77 o 
   1   1  14       32.62       36.33      2.39 o 
   2   1  14       56.95       52.64      1.72 o 
   3   1  14       75.70       77.31      4.66 o 
   5   1  14        0.36       -1.65      2.26 o 
  -8   2  14        5.75        4.91      1.36 o 
  -7   2  14        1.41       -0.03      1.17 o 
  -6   2  14       28.27       28.43      1.68 o 
  -5   2  14        2.97        4.14      1.10 o 
  -4   2  14       24.76       20.56      1.30 o 
  -3   2  14       48.12       45.21      2.75 o 
  -2   2  14       25.93       18.28      1.13 o 
  -1   2  14       34.69       36.43      2.13 o 
   0   2  14        0.18       -0.39      0.73 o 
   1   2  14        5.68        5.94      0.83 o 
   2   2  14        0.86        1.50      1.05 o 
   3   2  14        6.55        7.11      2.78 o 
   4   2  14        1.43       -0.60      2.26 o 
   5   2  14        0.03        0.75      2.56 o 
  -8   3  14       17.31       14.85      1.62 o 
  -7   3  14        0.58       -1.08      1.08 o 
  -6   3  14        4.03        3.66      1.17 o 
  -5   3  14        9.43       10.02      1.26 o 
  -4   3  14        0.30        1.22      0.96 o 
  -3   3  14        0.34       -0.65      0.88 o 
  -2   3  14       62.82       73.56      2.34 o 
  -1   3  14        3.19        4.69      0.89 o 
   0   3  14        9.63        7.69      0.91 o 
   1   3  14       29.72       28.04      1.42 o 
   2   3  14       20.05       18.59      3.46 o 
   3   3  14        0.04       -0.28      1.43 o 
   4   3  14        8.60        6.62      2.86 o 
  -8   4  14       23.88       28.16      1.88 o 
  -7   4  14        2.58        4.53      1.28 o 
  -6   4  14        5.36        4.72      1.22 o 
  -5   4  14       21.96       26.28      1.75 o 
  -4   4  14        0.01       -0.99      0.99 o 
  -3   4  14       81.88       84.87      2.63 o 
  -2   4  14       58.98       58.30      2.14 o 
  -1   4  14        4.64        3.16      0.91 o 
   0   4  14       30.97       28.19      1.46 o 
   1   4  14       16.42       16.09      1.61 o 
   2   4  14        0.00       -0.75      1.20 o 
   3   4  14       13.41       11.80      1.61 o 
  -8   5  14        0.27       -0.50      1.26 o 
  -7   5  14        0.42        0.05      1.25 o 
  -6   5  14        6.96        7.21      1.63 o 
  -5   5  14        0.82       -0.42      1.25 o 
  -4   5  14       14.08       12.97      1.39 o 
  -3   5  14        3.67        3.15      0.99 o 
  -2   5  14        0.55        1.63      0.94 o 
  -1   5  14        6.12        5.66      1.04 o 
   0   5  14        6.01        7.08      1.47 o 
   1   5  14        0.81       -0.04      1.30 o 
   2   5  14        1.75        0.85      1.39 o 
   3   5  14        3.10        5.41      1.80 o 
  -7   6  14        0.05        0.23      1.24 o 
  -6   6  14        1.45        2.74      1.19 o 
  -5   6  14        1.63        1.47      1.13 o 
  -4   6  14        1.92        1.32      1.39 o 
  -3   6  14       43.86       44.02      2.06 o 
  -2   6  14       11.67        8.45      1.30 o 
  -1   6  14       10.30        9.86      1.17 o 
   0   6  14        0.00       -1.14      1.36 o 
   1   6  14        0.31        2.11      1.41 o 
   2   6  14        7.05        6.92      1.96 o 
  -7   7  14        1.02        3.36      1.86 o 
  -6   7  14        5.18        8.30      1.37 o 
  -5   7  14        0.89       -0.10      1.12 o 
  -4   7  14        7.56        7.24      1.26 o 
  -3   7  14        7.60        9.84      1.37 o 
  -2   7  14       10.05       11.44      1.34 o 
  -1   7  14        0.66        1.08      1.52 o 
   0   7  14        1.19       -0.68      1.73 o 
  -5   8  14        2.73        3.34      1.26 o 
  -4   8  14        0.64        0.77      1.16 o 
  -3   8  14       11.36       12.55      1.66 o 
  -2   8  14        0.07        1.56      1.16 o 
  -2  -8  15        0.55        0.73      1.58 o 
  -1  -8  15        8.55        8.92      1.75 o 
   0  -8  15        4.93        4.92      1.53 o 
   1  -8  15        0.06       -1.10      1.18 o 
   2  -8  15       12.57       10.61      1.66 o 
   3  -8  15        0.28        1.65      1.65 o 
  -3  -7  15        0.10       -1.41      1.41 o 
  -2  -7  15        0.40        0.48      1.39 o 
  -1  -7  15        0.20        0.18      3.01 o 
   0  -7  15        0.33       -1.28      1.28 o 
   1  -7  15        0.05        0.54      1.58 o 
   2  -7  15        6.85        5.80      1.96 o 
   3  -7  15        1.43        0.57      3.16 o 
   4  -7  15        2.15        1.35      1.65 o 
  -5  -6  15        3.61        7.80      1.80 o 
  -4  -6  15        2.77        0.42      1.43 o 
  -3  -6  15        3.98        3.89      1.53 o 
  -2  -6  15        0.71        0.95      1.53 o 
  -1  -6  15        1.44        0.46      2.11 o 
   0  -6  15        9.50        9.59      1.53 o 
   1  -6  15        3.08        3.05      1.28 o 
   2  -6  15        0.19        1.05      1.16 o 
   3  -6  15        2.98        0.99      1.25 o 
   4  -6  15        0.28       -1.22      1.22 o 
  -5  -5  15        2.34       -0.38      2.11 o 
  -4  -5  15       16.37       10.97      1.78 o 
  -3  -5  15       19.63       16.42      1.78 o 
  -2  -5  15        0.00        0.85      1.39 o 
  -1  -5  15       16.13       24.63      1.95 o 
   0  -5  15        0.14       -0.83      1.14 o 
   1  -5  15        4.17        2.48      1.18 o 
   2  -5  15        0.10        2.15      1.14 o 
   3  -5  15        6.58        5.28      1.33 o 
   4  -5  15       33.57       34.76      2.12 o 
  -6  -4  15        4.06        4.63      1.68 o 
  -5  -4  15        2.80        2.01      2.41 o 
  -4  -4  15      148.70      145.75      5.02 o 
  -3  -4  15      249.40      275.77      8.14 o 
  -2  -4  15       47.94       47.28      2.64 o 
  -1  -4  15        7.99        5.25      1.39 o 
   0  -4  15       53.19       51.63      2.71 o 
   1  -4  15        8.26       13.99      1.50 o 
   2  -4  15       37.93       38.06      2.13 o 
   3  -4  15        0.07        0.73      1.13 o 
   4  -4  15        0.11        0.48      1.14 o 
  -7  -3  15        0.73        2.96      1.58 o 
  -6  -3  15        1.51       -1.19      1.43 o 
  -5  -3  15        0.00        0.47      2.26 o 
  -4  -3  15      102.37       89.23      3.64 o 
  -3  -3  15       23.73       23.49      2.78 o 
  -2  -3  15      185.20      171.41      5.42 o 
  -1  -3  15       35.79       42.37      2.35 o 
   0  -3  15      206.63      195.08      6.69 o 
   1  -3  15       19.65       19.45      1.50 o 
   2  -3  15       36.15       36.46      1.99 o 
   3  -3  15       24.29       22.57      1.59 o 
   4  -3  15       19.79       17.45      2.56 o 
   5  -3  15       12.35       11.88      2.56 o 
  -7  -2  15       11.81       11.78      1.42 o 
  -6  -2  15        0.48        2.01      1.04 o 
  -5  -2  15        0.12        2.48      1.58 o 
  -4  -2  15       38.21       35.36      2.26 o 
  -3  -2  15       13.77       13.98      1.50 o 
  -2  -2  15        7.75        5.93      1.28 o 
  -1  -2  15       81.40       86.72      3.29 o 
   0  -2  15       84.89       80.18      3.11 o 
   1  -2  15       21.05       19.56      2.11 o 
   2  -2  15        7.02       11.59      2.41 o 
   3  -2  15       16.19       14.03      1.58 o 
   4  -2  15       13.75       14.29      2.41 o 
   5  -2  15        0.49        1.20      1.96 o 
  -7  -1  15        0.98        0.47      1.50 o 
  -6  -1  15        3.27        2.64      1.14 o 
  -5  -1  15        3.94        1.34      1.05 o 
  -4  -1  15        6.79        8.57      1.16 o 
  -3  -1  15       42.22       44.93      2.19 o 
  -2  -1  15       19.72       18.95      1.59 o 
  -1  -1  15       52.72       53.02      2.46 o 
   0  -1  15        0.13        1.57      1.02 o 
   1  -1  15       48.56       45.20      2.48 o 
   2  -1  15        7.61        7.93      1.16 o 
   3  -1  15        0.06       -0.75      1.65 o 
   4  -1  15        0.13        0.75      1.96 o 
   5  -1  15        0.01        2.11      2.11 o 
  -8   0  15        0.57        1.62      1.35 o 
  -7   0  15        0.65       -0.24      1.24 o 
  -6   0  15        0.01        0.02      1.18 o 
  -5   0  15        5.99        7.58      1.22 o 
  -4   0  15        5.04        2.76      1.10 o 
  -3   0  15       29.14       27.65      1.44 o 
  -2   0  15       91.18       96.10      2.97 o 
  -1   0  15        3.65        4.82      1.16 o 
   0   0  15       10.16       14.39      1.36 o 
   1   0  15       33.27       30.41      1.80 o 
   2   0  15       71.39       72.12      3.53 o 
   3   0  15        0.43       -1.35      1.96 o 
   4   0  15       49.39       55.95      4.06 o 
   5   0  15        0.85        0.75      1.96 o 
  -8   1  15        1.29        0.79      1.35 o 
  -7   1  15        0.00       -1.16      1.16 o 
  -6   1  15        0.44        0.11      1.15 o 
  -5   1  15        4.17        2.74      1.08 o 
  -4   1  15        0.08       -1.03      1.03 o 
  -3   1  15        3.23        4.02      1.00 o 
  -2   1  15        1.34        0.21      1.40 o 
  -1   1  15        0.94        0.54      0.82 o 
   0   1  15       10.66       12.93      1.36 o 
   1   1  15       63.91       79.51      5.87 o 
   2   1  15       27.74       28.88      2.86 o 
   3   1  15       12.14       10.23      2.41 o 
   4   1  15        6.98        8.72      2.41 o 
  -8   2  15        0.54       -0.05      1.39 o 
  -7   2  15        2.21        0.07      1.16 o 
  -6   2  15       14.39       13.48      1.44 o 
  -5   2  15       24.81       21.31      1.45 o 
  -4   2  15        1.18        1.85      1.18 o 
  -3   2  15        5.91        2.91      1.03 o 
  -2   2  15        6.05        5.22      0.95 o 
  -1   2  15        2.35        1.80      0.92 o 
   0   2  15       11.49        9.78      1.77 o 
   1   2  15       13.12       11.27      1.28 o 
   2   2  15        6.64        6.02      2.11 o 
   4   2  15        0.02        2.11      2.56 o 
  -8   3  15        0.07        0.63      1.78 o 
  -7   3  15        0.40       -0.47      1.20 o 
  -6   3  15        6.30        2.83      1.28 o 
  -5   3  15       10.20       10.89      1.28 o 
  -4   3  15       55.52       45.11      2.01 o 
  -3   3  15       31.49       34.29      1.67 o 
  -2   3  15       14.42       12.16      1.20 o 
  -1   3  15      126.55      127.58      3.39 o 
   0   3  15       16.68       16.76      1.22 o 
   1   3  15       35.68       32.13      2.06 o 
   2   3  15        3.35        4.81      2.56 o 
   3   3  15        0.41       -1.35      2.26 o 
  -8   4  15       31.70       33.47      2.06 o 
  -7   4  15        4.09        3.00      1.31 o 
  -6   4  15        7.33        7.37      1.28 o 
  -5   4  15        1.36        1.39      1.08 o 
  -4   4  15        0.32        0.03      1.01 o 
  -3   4  15       18.12       18.98      1.36 o 
  -2   4  15        0.84        0.90      1.24 o 
  -1   4  15       13.72       10.83      1.09 o 
   0   4  15       10.08        9.02      1.66 o 
   1   4  15        2.91        2.80      1.28 o 
   2   4  15        0.45        0.86      2.26 o 
  -7   5  15        1.76        1.28      1.28 o 
  -6   5  15       10.60       11.71      1.37 o 
  -5   5  15        0.19       -1.01      1.43 o 
  -4   5  15       10.94       11.51      1.27 o 
  -3   5  15       32.80       37.10      1.81 o 
  -2   5  15       45.29       51.64      2.15 o 
  -1   5  15       34.64       32.67      1.61 o 
   0   5  15        0.78        1.39      1.36 o 
   1   5  15        1.48        2.21      1.39 o 
   2   5  15        0.93        0.47      1.36 o 
  -6   6  15        2.39        3.39      1.26 o 
  -5   6  15        0.01        0.29      1.06 o 
  -4   6  15        0.03        0.25      1.08 o 
  -3   6  15        3.56        7.35      2.02 o 
  -2   6  15        1.90        2.78      1.04 o 
  -1   6  15        0.33        0.26      1.44 o 
   0   6  15        1.56        1.63      1.50 o 
  -5   7  15        4.98        6.33      1.75 o 
  -4   7  15        1.03        2.35      1.40 o 
  -3   7  15        1.15        2.75      1.37 o 
  -2   7  15        0.34        0.45      1.22 o 
  -1   7  15        3.80        4.41      1.63 o 
   0  -8  16        1.27       -0.94      1.43 o 
   1  -8  16        6.12        8.04      1.70 o 
  -2  -7  16        0.06       -0.33      1.50 o 
  -1  -7  16        0.05       -0.72      1.41 o 
   0  -7  16        0.77        2.72      1.53 o 
   1  -7  16        0.63        2.38      1.41 o 
   2  -7  16        3.68        6.85      3.01 o 
   3  -7  16        0.54        2.73      1.47 o 
  -4  -6  16        0.45        0.68      1.61 o 
  -3  -6  16        0.31        0.41      1.55 o 
  -2  -6  16        7.44        5.86      1.57 o 
  -1  -6  16        1.90        1.76      1.53 o 
   0  -6  16        6.63        6.02      1.41 o 
   1  -6  16       12.15        9.81      1.80 o 
   2  -6  16        0.10       -0.27      1.25 o 
   3  -6  16        0.42        2.10      1.43 o 
   4  -6  16        7.28        4.51      1.96 o 
  -5  -5  16       16.39       15.92      2.14 o 
  -4  -5  16       18.75       23.50      2.63 o 
  -3  -5  16        1.18        0.35      1.45 o 
  -2  -5  16       20.49       24.16      2.06 o 
  -1  -5  16        2.29       -0.60      1.43 o 
   0  -5  16        0.02        0.66      1.96 o 
   1  -5  16        0.09        0.84      1.25 o 
   2  -5  16        2.51        5.54      1.33 o 
   3  -5  16        1.84        1.59      1.25 o 
   4  -5  16       12.97       11.42      2.63 o 
  -5  -4  16       24.24       22.16      2.14 o 
  -4  -4  16        3.86        8.76      1.78 o 
  -3  -4  16       46.10       45.50      2.64 o 
  -2  -4  16        2.17        2.07      1.39 o 
  -1  -4  16        1.72        2.51      1.30 o 
   0  -4  16        0.19        0.00      1.20 o 
   1  -4  16       11.82       14.75      1.65 o 
   2  -4  16       18.80       16.85      1.61 o 
   3  -4  16        0.45        2.88      2.18 o 
   4  -4  16        2.89        3.31      2.26 o 
  -6  -3  16        3.39        2.01      3.31 o 
  -5  -3  16        2.47        1.44      1.53 o 
  -4  -3  16       49.62       59.43      3.00 o 
  -3  -3  16       15.54       18.17      1.89 o 
  -2  -3  16       59.89       63.64      2.96 o 
  -1  -3  16       35.80       42.29      2.38 o 
   0  -3  16        1.30        2.89      1.25 o 
   1  -3  16        0.05       -0.85      1.73 o 
   2  -3  16       15.80       17.07      1.65 o 
   3  -3  16        4.29        7.68      1.33 o 
   4  -3  16        0.13        1.05      2.11 o 
  -6  -2  16        0.00       -1.01      1.33 o 
  -5  -2  16        7.52        9.43      1.70 o 
  -4  -2  16       16.76       12.86      1.73 o 
  -3  -2  16        7.52        8.81      1.59 o 
  -2  -2  16       55.45       61.85      3.01 o 
  -1  -2  16       87.27       87.87      3.43 o 
   0  -2  16       39.18       43.50      2.28 o 
   1  -2  16       19.51       18.02      1.80 o 
   2  -2  16        0.17       -0.96      1.58 o 
   3  -2  16        0.78        1.80      2.11 o 
   4  -2  16        7.23        6.62      2.56 o 
  -7  -1  16        0.98        0.68      1.45 o 
  -6  -1  16        6.27        6.34      2.11 o 
  -5  -1  16        0.02       -1.20      1.20 o 
  -4  -1  16        8.72        9.92      1.61 o 
  -3  -1  16        5.30        5.38      1.39 o 
  -2  -1  16       41.51       43.06      3.38 o 
  -1  -1  16       10.47       11.77      1.44 o 
   0  -1  16        1.08        1.94      1.16 o 
   1  -1  16       11.22       10.56      1.30 o 
   2  -1  16        0.42        1.12      1.50 o 
   3  -1  16       11.05       11.73      2.26 o 
   4  -1  16        4.73        2.71      2.11 o 
  -7   0  16        0.02       -0.60      1.20 o 
  -6   0  16        0.06       -0.94      1.66 o 
  -5   0  16        0.28       -1.23      1.45 o 
  -4   0  16        4.78        2.21      1.30 o 
  -3   0  16       27.98       27.84      1.89 o 
  -2   0  16        0.89       -1.14      1.14 o 
  -1   0  16        0.83        0.23      1.16 o 
   0   0  16        0.09       -0.72      1.14 o 
   1   0  16        4.82        5.45      1.22 o 
   2   0  16        1.21       -0.45      1.96 o 
   3   0  16       11.14       17.00      2.56 o 
   4   0  16        0.14        0.60      1.96 o 
  -7   1  16        0.19       -0.19      1.78 o 
  -6   1  16       20.05       16.10      1.49 o 
  -5   1  16        0.30        1.48      1.09 o 
  -4   1  16       64.75       64.47      2.41 o 
  -3   1  16        0.12        0.48      1.14 o 
  -2   1  16       32.81       37.67      2.26 o 
  -1   1  16        0.00       -1.58      1.58 o 
   0   1  16       33.52       28.08      1.73 o 
   1   1  16       11.80       12.66      3.38 o 
   2   1  16        0.36        1.20      2.11 o 
   3   1  16        1.23        1.50      1.96 o 
   4   1  16        0.22       -1.96      1.96 o 
  -7   2  16        3.17        1.90      1.29 o 
  -6   2  16        1.31       -0.12      1.19 o 
  -5   2  16       19.47       23.15      1.63 o 
  -4   2  16       24.19       20.05      1.64 o 
  -3   2  16       21.18       21.83      1.44 o 
  -2   2  16       31.64       29.51      1.56 o 
  -1   2  16       32.24       30.30      1.99 o 
   0   2  16       55.68       51.03      2.45 o 
   1   2  16        1.16        1.80      2.11 o 
   2   2  16        0.01        0.30      1.96 o 
   3   2  16        3.07        3.61      2.41 o 
  -7   3  16        1.44        0.12      1.31 o 
  -6   3  16        6.02        5.05      1.51 o 
  -5   3  16        4.40        6.09      1.32 o 
  -4   3  16        3.64        2.41      1.46 o 
  -3   3  16        2.90        1.30      1.01 o 
  -2   3  16        0.49       -0.22      0.92 o 
  -1   3  16        8.36        6.61      1.05 o 
   0   3  16        3.05        1.08      1.14 o 
   1   3  16        0.10        3.16      2.11 o 
   2   3  16        0.17       -1.96      1.96 o 
  -7   4  16        0.74       -0.98      1.65 o 
  -6   4  16        0.32        2.93      1.33 o 
  -5   4  16        0.07        1.05      1.13 o 
  -4   4  16        2.07        1.54      1.08 o 
  -3   4  16        8.28        6.56      1.13 o 
  -2   4  16       57.76       56.58      2.21 o 
  -1   4  16        2.59        3.61      1.17 o 
   0   4  16       33.60       33.09      3.46 o 
  -6   5  16        0.80       -0.34      1.22 o 
  -5   5  16        0.86        0.41      1.11 o 
  -4   5  16        0.03        0.50      1.10 o 
  -3   5  16        7.49        7.69      1.19 o 
  -2   5  16        4.27        4.97      1.16 o 
  -1   5  16        0.98        2.19      1.96 o 
   0   5  16        9.18        9.63      2.11 o 
  -5   6  16        1.66        0.57      1.25 o 
  -4   6  16        0.75        1.39      1.15 o 
  -3   6  16        1.43       -0.16      1.10 o 
  -2   6  16       23.50       22.61      1.82 o 
  -1   6  16        3.57        0.49      1.73 o 
   0  -7  17        0.09        0.15      1.50 o 
  -3  -6  17       25.19       35.20      4.51 o 
  -2  -6  17        0.10        2.26      1.61 o 
  -1  -6  17        5.53        7.26      1.64 o 
   0  -6  17        5.09        7.25      1.64 o 
   1  -6  17        9.04        6.71      3.08 o 
   2  -6  17        1.88        2.27      1.39 o 
  -4  -5  17        1.81        5.52      1.80 o 
  -3  -5  17        0.82        2.27      1.73 o 
  -2  -5  17        5.61        9.71      1.75 o 
  -1  -5  17        1.31        2.76      1.41 o 
   0  -5  17        0.25       -0.63      1.39 o 
   1  -5  17        0.07       -0.09      1.28 o 
   2  -5  17        0.77        0.20      1.43 o 
   3  -5  17       12.60       15.53      1.61 o 
  -5  -4  17       29.69       28.56      2.48 o 
  -4  -4  17       45.89       45.57      2.75 o 
  -3  -4  17       13.48       15.24      1.98 o 
  -2  -4  17       37.65       30.13      2.11 o 
  -1  -4  17        0.51        1.34      1.36 o 
   0  -4  17        1.82        2.77      1.39 o 
   1  -4  17       21.88       21.37      1.86 o 
   2  -4  17        1.61        3.10      1.39 o 
   3  -4  17        0.01        0.98      1.65 o 
  -5  -3  17       20.43       18.99      3.23 o 
  -4  -3  17        9.53       15.28      2.63 o 
  -3  -3  17        2.26        1.29      1.50 o 
  -2  -3  17       41.23       43.18      4.51 o 
  -1  -3  17        1.96        3.49      1.41 o 
   0  -3  17       26.54       28.78      3.61 o 
   1  -3  17        1.88        0.88      1.28 o 
   2  -3  17        0.44       -0.51      1.16 o 
   3  -3  17       14.48       16.40      2.86 o 
  -6  -2  17        3.23        4.07      1.80 o 
  -5  -2  17        4.50        3.46      2.33 o 
  -4  -2  17       32.08       35.14      2.78 o 
  -3  -2  17        9.48       12.11      2.41 o 
  -2  -2  17        4.17        6.98      1.50 o 
  -1  -2  17        1.27        1.04      1.30 o 
   0  -2  17        0.69       -0.75      1.25 o 
   1  -2  17        0.47       -0.25      1.14 o 
   2  -2  17        0.08       -0.86      1.22 o 
   3  -2  17        0.33        1.96      2.26 o 
  -6  -1  17       12.34       13.52      1.89 o 
  -5  -1  17        0.90        1.34      1.39 o 
  -4  -1  17        0.08       -1.26      1.73 o 
  -3  -1  17        2.31        3.87      1.41 o 
  -2  -1  17       30.20       34.70      2.26 o 
  -1  -1  17        4.76        3.02      1.28 o 
   0  -1  17       16.20       15.89      1.88 o 
   1  -1  17        4.61        6.66      1.88 o 
   2  -1  17        1.86        4.21      2.41 o 
   3  -1  17        0.30       -1.80      2.11 o 
  -6   0  17        1.18        1.71      2.41 o 
  -5   0  17        3.42        3.31      1.50 o 
  -4   0  17        0.94        1.45      1.96 o 
  -3   0  17        9.35        6.44      1.50 o 
  -2   0  17        0.80       -1.14      1.14 o 
  -1   0  17       52.36       55.55      2.64 o 
   0   0  17       17.61       13.51      4.66 o 
   1   0  17        3.68        2.98      2.26 o 
   2   0  17        8.58       12.18      2.71 o 
   3   0  17        0.45       -0.90      2.11 o 
  -6   1  17        0.22       -1.33      1.50 o 
  -5   1  17        5.71        7.29      2.33 o 
  -4   1  17        2.43        4.60      1.50 o 
  -3   1  17        4.55        5.48      1.47 o 
  -2   1  17        5.01        5.87      1.41 o 
  -1   1  17       58.74       76.29      3.17 o 
   0   1  17       28.25       36.77      5.41 o 
   1   1  17        6.77        9.63      2.41 o 
   2   1  17        9.61        7.07      2.41 o 
   3   1  17        1.84        3.91      2.41 o 
  -6   2  17        0.01        1.17      1.59 o 
  -5   2  17       12.66       10.18      1.61 o 
  -4   2  17        0.36        3.01      1.36 o 
  -3   2  17        2.50        2.99      1.39 o 
  -2   2  17       36.17       35.23      2.24 o 
  -1   2  17       15.10       16.19      1.61 o 
   0   2  17        6.07        3.99      1.58 o 
   1   2  17        1.41        2.11      2.41 o 
   2   2  17       15.72       20.46      3.16 o 
  -6   3  17        1.02        2.08      1.26 o 
  -5   3  17        0.46        0.64      1.46 o 
  -4   3  17        0.17        1.02      1.25 o 
  -3   3  17       28.71       30.67      2.06 o 
  -2   3  17       14.87       12.97      1.88 o 
  -1   3  17       97.82       99.01      4.96 o 
   0   3  17        3.80        4.81      2.26 o 
   1   3  17        1.92        4.21      2.41 o 
  -6   4  17        3.70        6.06      1.39 o 
  -5   4  17        2.40       -0.34      1.14 o 
  -4   4  17        0.16        0.36      1.09 o 
  -3   4  17       11.93       14.65      2.63 o 
  -2   4  17        0.07       -0.09      1.25 o 
  -1   4  17        9.66       10.51      1.47 o 
   0   4  17        0.01       -0.75      2.11 o 
  -5   5  17        1.36        1.77      1.22 o 
  -4   5  17        0.35        0.71      1.14 o 
  -3   5  17        0.94        1.41      1.13 o 
  -2   5  17        0.19        0.62      1.50 o 
  -1   5  17        5.22        5.72      2.56 o 
  -2  -5  18       12.54       14.53      2.00 o 
  -1  -5  18        4.77        4.71      1.59 o 
   0  -5  18        0.15       -0.05      2.26 o 
   1  -5  18        0.04        0.90      1.58 o 
  -3  -4  18       29.88       27.77      2.23 o 
  -2  -4  18       23.95       21.25      2.00 o 
  -1  -4  18        2.14        1.54      1.39 o 
   0  -4  18        5.22        6.48      1.50 o 
   1  -4  18       13.44       12.70      1.75 o 
   2  -4  18        0.36       -0.79      1.30 o 
  -4  -3  18        8.19       10.83      1.91 o 
  -3  -3  18        6.62        7.74      1.75 o 
  -2  -3  18        4.29        2.44      1.39 o 
  -1  -3  18        3.21        4.60      1.50 o 
   0  -3  18        0.14       -1.30      1.30 o 
   1  -3  18        7.17        9.64      1.50 o 
   2  -3  18        0.12        1.42      1.30 o 
  -5  -2  18        4.72        7.63      3.08 o 
  -4  -2  18       26.73       24.21      2.86 o 
  -3  -2  18        2.11        6.46      1.59 o 
  -2  -2  18        0.15        1.66      1.39 o 
  -1  -2  18       15.77       12.20      1.75 o 
   0  -2  18        0.51       -0.39      1.43 o 
   1  -2  18        0.96        2.09      1.80 o 
   2  -2  18        0.54        2.41      2.41 o 
  -5  -1  18        1.96        0.53      1.55 o 
  -4  -1  18        1.65        1.93      1.50 o 
  -3  -1  18        7.97        8.89      1.88 o 
  -2  -1  18        0.00       -0.19      1.28 o 
  -1  -1  18        1.58        2.44      1.41 o 
   0  -1  18        4.46        4.95      1.39 o 
   1  -1  18        6.57        6.52      1.39 o 
   2  -1  18        1.25        4.81      2.71 o 
  -5   0  18        0.64       -0.79      1.41 o 
  -4   0  18        2.77        2.24      1.53 o 
  -3   0  18        8.31        5.08      1.47 o 
  -2   0  18        8.99        8.98      1.55 o 
  -1   0  18        0.03       -0.57      1.25 o 
   0   0  18       27.57       30.94      3.69 o 
   1   0  18       18.75       18.95      3.31 o 
   2   0  18        1.24        7.67      2.71 o 
  -5   1  18        0.74       -0.58      1.36 o 
  -4   1  18        1.06       -1.36      1.36 o 
  -3   1  18        9.08        6.72      1.58 o 
  -2   1  18        0.03       -1.33      1.33 o 
  -1   1  18       20.91       19.97      1.78 o 
   0   1  18        1.18        1.24      1.28 o 
   1   1  18       18.34       22.71      3.16 o 
  -5   2  18        0.02       -1.41      1.41 o 
  -4   2  18        0.61       -0.52      1.47 o 
  -3   2  18       22.15       20.11      1.84 o 
  -2   2  18       36.09       34.06      2.24 o 
  -1   2  18        3.64        6.04      1.50 o 
   0   2  18        6.41        1.20      2.41 o 
   1   2  18        4.70        9.93      2.71 o 
  -5   3  18        3.88        3.11      1.61 o 
  -4   3  18        1.51        3.67      1.96 o 
  -3   3  18        2.00        1.20      1.58 o 
  -2   3  18       25.59       28.09      3.08 o 
  -1   3  18        0.23        1.66      1.73 o 
   0   3  18        0.82        2.41      2.56 o 
  -3   4  18        0.45        0.49      1.39 o 
  -2   4  18        2.50        3.37      1.36 o 
  -2  -3  19        1.11        1.07      1.55 o 
  -1  -3  19        2.75        7.99      1.64 o 
   0  -3  19        2.42        1.32      1.47 o 
  -3  -2  19        0.11       -2.71      2.71 o 
  -2  -2  19        0.20       -0.45      1.50 o 
  -1  -2  19        5.66        7.54      1.61 o 
   0  -2  19        1.18       -0.32      1.36 o 
  -4  -1  19        3.25        4.96      2.86 o 
  -3  -1  19        2.50        2.90      1.53 o 
  -2  -1  19       18.18       19.81      3.01 o 
  -1  -1  19       17.25       20.58      1.91 o 
   0  -1  19       11.85       16.01      2.93 o 
  -4   0  19        1.26        0.45      1.55 o 
  -3   0  19        2.65        3.85      1.50 o 
  -2   0  19        0.03        0.17      1.50 o 
  -1   0  19        4.97        5.25      1.58 o 
   0   0  19        0.52       -0.84      1.41 o 
  -4   1  19        0.05       -0.60      2.56 o 
  -3   1  19        6.93        9.01      2.93 o 
  -2   1  19        1.12       -1.25      1.25 o 
  -1   1  19        3.54        3.87      1.41 o 
  -3   2  19        7.55        9.78      2.86 o 
  -2   2  19        1.39        2.14      1.50 o 
                                                 
